# Supplementary material for: A causal relationship between sarcopenia and cognitive impairment: A Mendelian randomization study
Source: PLoS One. 2024 Sep 6;19(9):e0309124. doi: 10.1371/journal.pone.0309124 (PMC11379137; doi:10.1371/journal.pone.0309124)
Supplement: S1 File — (XLSX) [file pone.0309124.s001.xlsx]

## Sheet: Supplementary Table 1
	Supplementary Table 1. Information of included studies and consortia
	Exposure/Outcome	Consortium/First author	Participants	Web source/Pubmed ID	Ancestry
	ALM	Pei	450,243 individuals	33097823	European
	ALM-M	Pei	205,513 individuals	33097823	European
	ALM-F	Pei	244730 individuals	33097823	European
	low hand grip strength	Meta-Analysis of muscle weakness/Jones	256,523 individuals(48,596 cases and 207,927 controls)	33510174	European
	walking pace	Ben Elsworth	459,915 individuals	https://gwas.mrcieu.ac.uk/datasets/ukb-b-4711/	European
	cognitive performance	SSGAC/Lee	257,841 individuals	30038396	European
	cognitive function	Within family GWAS consortium/Howe	22,593 individuals	35534559	European
	smoking	GSCAN/Liu	607,291individuals(311,629 cases and 321,173 controls)	30643251	European
	ALM, appendicular lean mass; M,Male; F,Female

## Sheet: Supplementary Table 2
	Supplementary Table 2. SNPs used as instrumental variable for sarcopenia and cognitive performance
	Exposure/Outcome	SNP	Chr	Position	Effect allele	Other allele	Eaf	Beta	Se	P value	R2	F-statistic	steiger_dir	steiger_pval
	ALM/cognitive performance	rs10202845	2	42575820	G	A	0.1139	-0.00623	0.00448	0.165	0.000166656	75.048	TRUE	2.81454e-06
	ALM/cognitive performance	rs10283100	8	120596023	G	A	0.94728	0.00305	0.00618	0.621001	0.000346626	156.119	TRUE	7.10583e-16
	ALM/cognitive performance	rs1047891	2	211540507	A	C	0.2823	-0.00138	0.00308	0.654	0.000234645	105.672	TRUE	2.51627e-11
	ALM/cognitive performance	rs10748128	12	69827658	T	G	0.3401	-0.00161	0.00301	0.593	0.000293719	132.283	TRUE	3.67975e-13
	ALM/cognitive performance	rs10807137	6	34183026	T	C	0.8129	0.00204	0.00376	0.587	0.000597785	269.308	TRUE	5.15687e-26
	ALM/cognitive performance	rs10832963	11	18664241	G	T	0.7262	-0.00021	0.00328	0.948	0.000156775	70.5977	TRUE	3.4512e-08
	ALM/cognitive performance	rs10845408	12	11880581	T	C	0.3724	-6e-05	0.00299	0.983	0.000297328	133.909	TRUE	1.62393e-14
	ALM/cognitive performance	rs10858246	9	139102831	C	G	0.2857	-0.00505	0.00309	0.101	0.000153382	69.0697	TRUE	1.2486e-05
	ALM/cognitive performance	rs11014285	10	25178864	A	G	0.1922	-0.0014	0.00385	0.716	0.000322921	145.439	TRUE	2.0564e-14
	ALM/cognitive performance	rs11042717	11	10303939	C	T	0.4728	0.00335	0.00285	0.241	0.000420318	189.324	TRUE	1.31435e-16
	ALM/cognitive performance	rs11098677	4	123833516	T	G	0.7806	-0.00084	0.00347	0.81	0.0002315	104.255	TRUE	1.98922e-11
	ALM/cognitive performance	rs11121615	1	10825577	T	C	0.6803	0.00199	0.00313	0.525	0.000174745	78.6912	TRUE	2.30345e-08
	ALM/cognitive performance	rs111365325	5	170865229	T	C	0.2279	-0.00191	0.0034	0.575	0.000261078	117.579	TRUE	2.85095e-12
	ALM/cognitive performance	rs11158820	14	70347348	G	A	0.665	-0.00061	0.00309	0.843	0.000237419	106.921	TRUE	4.25184e-11
	ALM/cognitive performance	rs11187838	10	96038686	A	G	0.4762	-0.00137	0.00287	0.633	0.000762941	343.77	TRUE	7.25756e-34
	ALM/cognitive performance	rs11206749	1	56632407	G	A	0.1854	0.00276	0.0036	0.443	0.000288558	129.958	TRUE	2.03968e-12
	ALM/cognitive performance	rs11243202	6	7719065	C	T	0.4524	0.00674	0.00286	0.0183	0.000455662	205.251	TRUE	1.24458e-14
	ALM/cognitive performance	rs112537273	8	38248306	C	T	0.2551	-0.00665	0.00339	0.0498001	0.000159143	71.6642	TRUE	2.13283e-05
	ALM/cognitive performance	rs11590254	1	92316573	T	A	0.3384	-0.00342	0.00307	0.266	0.000148368	66.8115	TRUE	2.3185e-06
	ALM/cognitive performance	rs115912456	5	82815158	G	A	0.04932	0.00719	0.00709	0.31	0.000263031	118.458	TRUE	4.13681e-11
	ALM/cognitive performance	rs11633371	15	89356832	T	G	0.5051	0.00029	0.00288	0.921	0.00023276	104.823	TRUE	1.20583e-11
	ALM/cognitive performance	rs12051245	16	783865	C	T	0.2245	0.00416	0.00341	0.223	0.000318391	143.398	TRUE	4.90462e-13
	ALM/cognitive performance	rs12074850	1	51248316	G	A	0.1071	-0.00435	0.00496	0.381	0.000252481	113.706	TRUE	8.77498e-11
	ALM/cognitive performance	rs12099669	12	46783653	A	G	0.7296	-6e-05	0.00309	0.984	0.000463455	208.763	TRUE	2.05405e-23
	ALM/cognitive performance	rs12347137	9	119122721	C	A	0.2041	-0.00602	0.00355	0.0899001	0.000682938	307.697	TRUE	1.75044e-24
	ALM/cognitive performance	rs12541381	8	135649848	A	G	0.2568	-0.00353	0.00329	0.284	0.000389121	175.267	TRUE	2.93619e-15
	ALM/cognitive performance	rs1260326	2	27730940	C	T	0.5867	0.00344	0.00291	0.237	0.000498859	224.719	TRUE	1.22293e-20
	ALM/cognitive performance	rs12700901	7	28783171	A	C	0.4303	-4e-05	0.00291	0.988	0.000163233	73.5063	TRUE	5.45527e-09
	ALM/cognitive performance	rs12713004	2	23896049	G	A	0.7109	0.00379	0.0032	0.236	0.000536587	241.723	TRUE	7.98122e-22
	ALM/cognitive performance	rs12724708	1	219620569	T	A	0.352	0.0014	0.003	0.639	0.00027123	122.152	TRUE	3.42105e-12
	ALM/cognitive performance	rs12882130	14	103878774	G	C	0.3963	0.00285	0.00297	0.337	0.000192963	86.8966	TRUE	9.85913e-08
	ALM/cognitive performance	rs13123591	4	120105990	G	T	0.3214	-0.00171	0.00301	0.57	0.00015305	68.9199	TRUE	2.9189e-07
	ALM/cognitive performance	rs1319012	6	41852616	A	T	0.92007	-0.00752	0.00544	0.167	0.000371038	167.119	TRUE	1.60893e-13
	ALM/cognitive performance	rs13209574	6	130347517	T	G	0.102	-0.00482	0.00475	0.311	0.000153475	69.1114	TRUE	2.63958e-06
	ALM/cognitive performance	rs13209685	6	7779729	T	G	0.1241	0.00111	0.00389	0.776	0.000205621	92.598	TRUE	5.60613e-10
	ALM/cognitive performance	rs1324538	6	45080144	A	T	0.3741	-0.00059	0.00293	0.84	0.000265624	119.627	TRUE	1.75709e-13
	ALM/cognitive performance	rs13430869	2	218146818	T	G	0.7262	0.00156	0.00326	0.632	0.000282762	127.347	TRUE	1.05451e-13
	ALM/cognitive performance	rs140440099	3	50632595	A	G	0.02211	-0.01348	0.00936	0.15	0.000171745	77.3398	TRUE	2.32464e-06
	ALM/cognitive performance	rs1444628	12	20563643	T	C	0.6803	0.00065	0.00308	0.833	0.000246238	110.894	TRUE	1.52077e-12
	ALM/cognitive performance	rs1478575	2	218278555	A	T	0.6905	-0.00296	0.00306	0.334	0.000420591	189.447	TRUE	5.5513e-18
	ALM/cognitive performance	rs17205463	15	62381413	T	C	0.4252	-0.00325	0.00287	0.257	0.000342061	154.063	TRUE	9.38595e-14
	ALM/cognitive performance	rs17246129	2	227259964	A	G	0.3367	-0.00455	0.00309	0.14	0.000273213	123.045	TRUE	8.63932e-11
	ALM/cognitive performance	rs17478946	12	24093062	G	A	0.3044	-0.00184	0.00312	0.555	0.000154947	69.7741	TRUE	4.49488e-07
	ALM/cognitive performance	rs1797070	1	218630201	A	G	0.2381	0.00662	0.00321	0.0392998	0.000188354	84.8206	TRUE	3.34771e-06
	ALM/cognitive performance	rs1823217	3	134380959	G	A	0.6395	-0.00137	0.00299	0.648	0.000150048	67.5679	TRUE	3.47679e-07
	ALM/cognitive performance	rs2005172	17	61996255	C	A	0.6344	0.00084	0.00299	0.777	0.00106207	478.696	TRUE	4.14934e-46
	ALM/cognitive performance	rs2019203	17	36908672	A	C	0.5	-0.00398	0.00285	0.162	0.000178546	80.403	TRUE	1.0144e-06
	ALM/cognitive performance	rs2035901	4	145521867	G	A	0.4728	-0.00115	0.00287	0.687999	0.000286813	129.172	TRUE	2.82676e-13
	ALM/cognitive performance	rs212526	1	21584941	C	T	0.602	0.00408	0.00291	0.161	0.000219692	98.9361	TRUE	1.36055e-08
	ALM/cognitive performance	rs2181834	10	102661251	T	G	0.5612	0.00297	0.00286	0.299	0.000319315	143.815	TRUE	4.54014e-13
	ALM/cognitive performance	rs2194411	3	185548663	A	G	0.1344	-0.00486	0.00425	0.254	0.000438966	197.727	TRUE	9.95039e-17
	ALM/cognitive performance	rs2209098	1	172167226	C	T	0.2925	0.00062	0.00307	0.84	0.000246762	111.13	TRUE	1.44335e-12
	ALM/cognitive performance	rs2212926	21	38066883	A	C	0.2041	0.00264	0.00354	0.456	0.000160928	72.4679	TRUE	2.25313e-07
	ALM/cognitive performance	rs2229840	12	124826462	T	C	0.148	0.00266	0.0039	0.495	0.000312089	140.559	TRUE	1.70704e-13
	ALM/cognitive performance	rs2296316	14	65520246	C	T	0.4609	0.00314	0.00286	0.273	0.00018338	82.5805	TRUE	1.76819e-07
	ALM/cognitive performance	rs244711	5	176509193	T	C	0.6752	-0.00041	0.00316	0.896	0.000335345	151.037	TRUE	4.39387e-14
	ALM/cognitive performance	rs2627692	4	88649369	T	C	0.4592	0.00177	0.00285	0.535	0.00015662	70.5279	TRUE	2.95828e-07
	ALM/cognitive performance	rs2676298	17	62726707	T	C	0.852	-0.00892	0.00406	0.0277997	0.000181468	81.7193	TRUE	2.04545e-05
	ALM/cognitive performance	rs2748501	6	146312258	A	G	0.4422	-0.00219	0.00287	0.446	0.000187341	84.3646	TRUE	2.34428e-08
	ALM/cognitive performance	rs2812208	13	50707087	C	G	0.02551	0.00525	0.00968	0.588	0.000549475	247.532	TRUE	3.83914e-24
	ALM/cognitive performance	rs2871960	3	141121814	C	A	0.4252	0.00526	0.00288	0.0682999	0.0010864	489.674	TRUE	3.73766e-41
	ALM/cognitive performance	rs291979	10	121129797	A	G	0.2143	-0.00113	0.00339	0.738999	0.000206737	93.1005	TRUE	1.17843e-09
	ALM/cognitive performance	rs292168	5	36807189	G	A	0.4388	0.0002	0.00286	0.945	0.000393467	177.225	TRUE	5.59511e-19
	ALM/cognitive performance	rs2993531	1	212190116	C	A	0.6003	-0.00182	0.0029	0.53	0.000149929	67.5141	TRUE	3.59731e-07
	ALM/cognitive performance	rs3116194	2	233061266	A	T	0.09014	-0.00159	0.0048	0.74	0.000153573	69.1556	TRUE	1.16678e-07
	ALM/cognitive performance	rs3116602	13	51111355	G	T	0.2007	-0.00432	0.00346	0.212	0.00126555	570.526	TRUE	3.11139e-51
	ALM/cognitive performance	rs33973388	18	46611842	T	G	0.449	-0.0009	0.00288	0.753999	0.000304814	137.282	TRUE	1.88092e-14
	ALM/cognitive performance	rs34517439	1	78450517	A	C	0.1054	0.00724	0.00439	0.0990011	0.000379975	171.145	TRUE	9.73256e-14
	ALM/cognitive performance	rs34776209	7	23513093	T	C	0.2262	-0.00669	0.00331	0.0434	0.000374309	168.592	TRUE	1.41429e-12
	ALM/cognitive performance	rs34879158	20	32300634	C	A	0.2432	-0.0004	0.00325	0.901	0.000510818	230.109	TRUE	6.35653e-23
	ALM/cognitive performance	rs35732917	7	73013269	C	T	0.2738	0.00486	0.00316	0.124	0.000169355	76.2635	TRUE	3.563e-06
	ALM/cognitive performance	rs35816944	16	1828030	A	G	0.01361	-0.03367	0.01907	0.0774997	0.000155223	69.8986	TRUE	2.62966e-05
	ALM/cognitive performance	rs36000545	17	79093822	G	A	0.4031	-0.00619	0.00296	0.0364998	0.00023147	104.241	TRUE	6.69635e-07
	ALM/cognitive performance	rs36226649	14	24835500	C	T	0.06463	0.00065	0.00571	0.91	0.00029286	131.896	TRUE	2.72968e-14
	ALM/cognitive performance	rs377599	1	2164699	T	C	0.3759	-0.00405	0.00294	0.169	0.000222553	100.225	TRUE	6.91023e-09
	ALM/cognitive performance	rs3782232	12	57116249	A	G	0.05612	-0.00419	0.00553	0.449	0.000151996	68.4451	TRUE	8.46032e-07
	ALM/cognitive performance	rs3818416	13	78474468	C	A	0.7585	-0.00021	0.00337	0.95	0.000280289	126.233	TRUE	2.90371e-14
	ALM/cognitive performance	rs4073154	3	129035485	G	A	0.801	-0.00292	0.00344	0.397	0.000259002	116.644	TRUE	7.4388e-11
	ALM/cognitive performance	rs41271299	6	19839415	T	C	0.05612	0.01139	0.00644	0.0767008	0.00036935	166.358	TRUE	4.70289e-13
	ALM/cognitive performance	rs41311445	22	42070374	C	A	0.09014	-0.00989	0.00482	0.04	0.000186384	83.9332	TRUE	5.39464e-06
	ALM/cognitive performance	rs4244809	11	2164333	A	G	0.25	0.00135	0.00352	0.701	0.000226323	101.923	TRUE	5.10681e-11
	ALM/cognitive performance	rs4252548	19	55879672	T	C	0.01871	-0.00812	0.00962	0.399	0.000241827	108.907	TRUE	2.66389e-10
	ALM/cognitive performance	rs4282339	5	168256240	A	G	0.216	0.00382	0.00352	0.278	0.000318103	143.269	TRUE	3.01766e-13
	ALM/cognitive performance	rs4380799	6	32571864	G	T	0.1701	-0.00644	0.00314	0.0403005	0.000309389	139.343	TRUE	1.25844e-08
	ALM/cognitive performance	rs45474992	19	47724564	T	C	0.03571	-0.01455	0.00759	0.0553006	0.000265641	119.634	TRUE	7.8619e-09
	ALM/cognitive performance	rs45528934	14	23793305	T	C	0.1684	0.00594	0.0039	0.127	0.000186655	84.0554	TRUE	1.13848e-06
	ALM/cognitive performance	rs4655345	1	214608704	G	A	0.4286	0.00244	0.00291	0.402	0.000289839	130.535	TRUE	9.07666e-13
	ALM/cognitive performance	rs4735761	8	78097161	C	A	0.2925	-0.00287	0.00315	0.362	0.000447174	201.426	TRUE	1.57866e-18
	ALM/cognitive performance	rs4788218	16	30055750	C	T	0.369	0.00465	0.00291	0.111	0.000363301	163.632	TRUE	8.7127e-14
	ALM/cognitive performance	rs4865956	5	54882505	A	T	0.6922	-0.00174	0.0031	0.575	0.000281416	126.741	TRUE	3.26841e-12
	ALM/cognitive performance	rs4870941	8	126498828	C	G	0.2483	-0.00707	0.00337	0.0358996	0.000319945	144.098	TRUE	9.42588e-10
	ALM/cognitive performance	rs488621	2	169707552	G	A	0.4796	0.00216	0.00286	0.450001	0.000181695	81.8213	TRUE	4.66386e-08
	ALM/cognitive performance	rs4976262	5	134379531	C	T	0.3401	0.00027	0.00307	0.93	0.000259304	116.78	TRUE	2.45085e-13
	ALM/cognitive performance	rs543650	6	152110943	G	T	0.6327	-0.0006	0.00293	0.837	0.000300323	135.258	TRUE	1.59192e-13
	ALM/cognitive performance	rs55681913	5	42687629	C	T	0.09524	-0.00184	0.00464	0.692	0.000313189	141.055	TRUE	3.28987e-14
	ALM/cognitive performance	rs55852614	2	172416869	C	T	0.2755	-0.00114	0.00331	0.730999	0.000575147	259.104	TRUE	8.30747e-26
	ALM/cognitive performance	rs55872725	16	53809123	T	C	0.4167	0.00448	0.0029	0.123	0.000237279	106.858	TRUE	5.9385e-09
	ALM/cognitive performance	rs59950280	4	3452345	A	G	0.2993	-0.00457	0.00306	0.136	0.000285988	128.801	TRUE	9.65206e-11
	ALM/cognitive performance	rs59985551	2	56106928	T	C	0.2109	-0.0047	0.0034	0.166	0.00034285	154.418	TRUE	7.30156e-14
	ALM/cognitive performance	rs6028716	20	38547459	A	G	0.2636	0.00046	0.00326	0.888	0.000169145	76.1689	TRUE	1.62916e-08
	ALM/cognitive performance	rs6054390	20	6592094	A	G	0.6122	0.00142	0.00295	0.629001	0.000165138	74.3644	TRUE	1.23464e-07
	ALM/cognitive performance	rs60804050	1	118870373	A	G	0.2568	-0.00177	0.00328	0.589	0.000179329	80.7558	TRUE	6.43784e-09
	ALM/cognitive performance	rs62048221	16	88846552	T	C	0.2364	0.00266	0.0034	0.434	0.000207876	93.6137	TRUE	1.81377e-09
	ALM/cognitive performance	rs62106258	2	417167	C	T	0.04932	-0.00845	0.0066	0.2	0.000234904	105.788	TRUE	3.84224e-09
	ALM/cognitive performance	rs62370472	5	52767109	C	T	0.2126	-0.00482	0.00351	0.17	0.000211638	95.3083	TRUE	2.98179e-08
	ALM/cognitive performance	rs6470771	8	130743726	C	A	0.1956	-0.00223	0.00381	0.559	0.000202118	91.0202	TRUE	1.95079e-09
	ALM/cognitive performance	rs6570509	6	142716286	T	G	0.3163	-0.00341	0.00315	0.279	0.000243557	109.686	TRUE	7.85672e-10
	ALM/cognitive performance	rs670318	1	63727542	C	T	0.94558	-0.00421	0.00663	0.525	0.000157428	70.8915	TRUE	2.50198e-07
	ALM/cognitive performance	rs67551338	12	3393100	T	C	0.06973	-0.00481	0.00592	0.416	0.000382987	172.503	TRUE	8.91504e-16
	ALM/cognitive performance	rs68049170	10	72432047	A	G	0.267	0.00026	0.00319	0.936	0.000268328	120.845	TRUE	1.61912e-13
	ALM/cognitive performance	rs6821305	4	122713863	C	A	0.4167	-0.00168	0.00291	0.562999	0.00019959	89.8813	TRUE	1.76172e-09
	ALM/cognitive performance	rs6931421	6	80880138	G	T	0.3282	-0.00067	0.00305	0.827	0.0003401	153.179	TRUE	1.69099e-16
	ALM/cognitive performance	rs6977416	7	150542711	A	G	0.2704	0.00115	0.00302	0.704001	0.000928867	418.603	TRUE	1.98976e-41
	ALM/cognitive performance	rs7014590	8	89335647	C	T	0.2568	-0.00195	0.00324	0.546	0.000200731	90.3955	TRUE	7.75777e-09
	ALM/cognitive performance	rs7020491	9	128144477	T	C	0.4031	-0.0048	0.00288	0.0962011	0.000155006	69.8009	TRUE	1.53181e-05
	ALM/cognitive performance	rs7129320	11	68388220	A	G	0.1888	-0.00241	0.00384	0.53	0.000419192	188.816	TRUE	6.2111e-19
	ALM/cognitive performance	rs7229520	18	46516468	A	G	0.6667	-0.00457	0.00302	0.13	0.000224674	101.18	TRUE	2.83202e-08
	ALM/cognitive performance	rs723149	7	46577056	G	A	0.5578	-0.00483	0.0029	0.0959997	0.000374871	168.846	TRUE	1.03039e-13
	ALM/cognitive performance	rs72656010	8	57122215	C	T	0.1361	-0.0043	0.00419	0.304	0.00102384	461.449	TRUE	5.64008e-42
	ALM/cognitive performance	rs72740637	5	32710486	A	G	0.2789	0.00558	0.00321	0.0821997	0.000189897	85.5157	TRUE	9.26717e-07
	ALM/cognitive performance	rs72841270	10	104642237	G	T	0.1514	0.00344	0.00414	0.407	0.000202376	91.1363	TRUE	1.40108e-08
	ALM/cognitive performance	rs72894003	6	34775096	T	C	0.06122	0.00081	0.00583	0.89	0.000216554	97.5225	TRUE	3.94531e-11
	ALM/cognitive performance	rs7301341	12	94083105	C	T	0.3367	-0.00316	0.00305	0.299	0.000286112	128.856	TRUE	6.54738e-12
	ALM/cognitive performance	rs7458576	7	93288572	A	G	0.3912	0.00354	0.00291	0.224	0.000172754	77.7942	TRUE	4.8449e-07
	ALM/cognitive performance	rs7485647	12	131631133	A	G	0.8333	-0.00018	0.00392	0.964	0.000179382	80.7795	TRUE	1.73617e-09
	ALM/cognitive performance	rs7563362	2	620297	G	A	0.8656	-0.00166	0.00406	0.683	0.000304399	137.094	TRUE	4.68134e-14
	ALM/cognitive performance	rs757834	7	139717200	C	T	0.1905	-0.0013	0.00365	0.722	0.000198119	89.2189	TRUE	7.63243e-10
	ALM/cognitive performance	rs7610055	3	12388409	A	G	0.1105	-0.00453	0.00436	0.299	0.000295319	133.004	TRUE	4.13518e-12
	ALM/cognitive performance	rs7633464	3	98715823	A	G	0.4456	0.00234	0.00285	0.412	0.000152844	68.8274	TRUE	9.43405e-07
	ALM/cognitive performance	rs76517946	2	68354936	A	C	0.08333	-0.01194	0.00524	0.0227002	0.000202524	91.2031	TRUE	5.96947e-06
	ALM/cognitive performance	rs76520574	16	88321027	T	C	0.04422	0.00135	0.00706	0.849	0.000159645	71.8902	TRUE	7.58176e-08
	ALM/cognitive performance	rs7689420	4	145568352	C	T	0.8095	0.002	0.00381	0.599	0.000609368	274.53	TRUE	2.53509e-27
	ALM/cognitive performance	rs76895963	12	4384844	G	T	0.03061	0.02254	0.0099	0.0227997	0.00108912	490.899	TRUE	8.90557e-32
	ALM/cognitive performance	rs76951439	4	87535323	T	C	0.05272	0.00101	0.00638	0.874	0.000164945	74.2772	TRUE	1.25246e-08
	ALM/cognitive performance	rs7735891	5	131597005	T	C	0.4694	-0.00236	0.00286	0.409	0.000333558	150.232	TRUE	3.81231e-14
	ALM/cognitive performance	rs7768382	6	166341870	C	T	0.466	0.00146	0.00285	0.61	0.000201581	90.7785	TRUE	2.30126e-09
	ALM/cognitive performance	rs7768973	6	109745325	A	T	0.4082	0.00286	0.0029	0.324	0.000278875	125.596	TRUE	8.17128e-12
	ALM/cognitive performance	rs7816345	8	36846109	T	C	0.1361	-0.00143	0.00379	0.706	0.000181951	81.9369	TRUE	4.80009e-09
	ALM/cognitive performance	rs78378222	17	7571752	G	T	0.0102	0.00095	0.01293	0.942	0.00046272	208.432	TRUE	1.86508e-21
	ALM/cognitive performance	rs78457529	16	24950880	T	C	0.0102	-0.00564	0.01302	0.665001	0.000188991	85.1077	TRUE	4.81949e-09
	ALM/cognitive performance	rs7858712	9	16738312	G	A	0.91837	-0.00246	0.00509	0.629001	0.000188495	84.884	TRUE	7.78776e-09
	ALM/cognitive performance	rs78766798	17	7517075	C	T	0.07993	-0.00678	0.00514	0.188	0.000157782	71.0513	TRUE	8.67133e-06
	ALM/cognitive performance	rs7952436	11	67024534	T	C	0.07653	-0.00748	0.00522	0.152	0.000309975	139.607	TRUE	5.32068e-12
	ALM/cognitive performance	rs798548	7	2760935	C	T	0.2976	-0.00241	0.00311	0.439	0.000541918	244.126	TRUE	3.10895e-22
	ALM/cognitive performance	rs8019890	14	21538067	A	C	0.5408	0.00322	0.00289	0.267	0.000311275	140.193	TRUE	1.77637e-12
	ALM/cognitive performance	rs8042578	15	66992964	G	C	0.2517	0.0001	0.00331	0.976	0.000302698	136.328	TRUE	4.24304e-15
	ALM/cognitive performance	rs8054549	16	86417234	A	C	0.4745	0.00358	0.00287	0.213	0.000311676	140.373	TRUE	3.0254e-12
	ALM/cognitive performance	rs822530	7	148631555	T	A	0.7823	0.00358	0.00355	0.312	0.000211719	95.3446	TRUE	2.05731e-08
	ALM/cognitive performance	rs905938	1	154991389	C	T	0.2551	0.00173	0.00324	0.593	0.000604576	272.37	TRUE	1.22586e-27
	ALM/cognitive performance	rs9344126	6	81907559	C	T	0.5034	-0.00022	0.00286	0.938	0.000170997	77.0028	TRUE	6.09857e-09
	ALM/cognitive performance	rs9634212	12	93993266	A	C	0.2177	0.00113	0.00344	0.742	0.000763838	344.174	TRUE	1.14314e-33
	ALM/cognitive performance	rs9659073	1	150527354	A	G	0.4592	0.0041	0.00287	0.153	0.000195546	88.0598	TRUE	2.61809e-07
	ALM/cognitive performance	rs9838614	3	38537671	G	T	0.3861	-0.00279	0.00292	0.341	0.000162554	73.2004	TRUE	3.16303e-07
	ALM/cognitive performance	rs9905385	17	59498250	G	A	0.6786	0.00151	0.00304	0.62	0.000507633	228.673	TRUE	8.27101e-23
	ALM/cognitive performance	rs9957318	18	33039106	G	A	0.3639	-0.00353	0.00301	0.241	0.000158687	71.4585	TRUE	2.51643e-06
	ALM/cognitive function	rs10119967	9	99268421	C	A	0.2041	0.558074	0.314448	0.0759351	0.000404838	182.348	TRUE	0.104672
	ALM/cognitive function	rs10202701	2	232328681	T	C	0.5419	0.092511	0.396476	0.815503	0.000255836	115.217	TRUE	0.0171442
	ALM/cognitive function	rs10202845	2	42575820	G	A	0.1133	0.381944	0.510417	0.45428	0.000166656	75.048	TRUE	0.211874
	ALM/cognitive function	rs10283100	8	120596023	G	A	0.9445	0.0852174	0.389565	0.826845	0.000346626	156.119	TRUE	0.00964023
	ALM/cognitive function	rs1047891	2	211540507	A	C	0.3159	0.515021	0.420601	0.220768	0.000234645	105.672	TRUE	0.19339
	ALM/cognitive function	rs10483727	14	61072875	C	T	0.6109	0.540761	0.25	0.0305378	0.000643809	290.056	TRUE	0.0338134
	ALM/cognitive function	rs10748128	12	69827658	T	G	0.3446	0.0313725	0.372549	0.932889	0.000293719	132.283	TRUE	0.0068403
	ALM/cognitive function	rs10807137	6	34183026	T	C	0.825	-0.103297	0.268132	0.700055	0.000597785	269.308	TRUE	0.000316145
	ALM/cognitive function	rs10832963	11	18664241	G	T	0.7445	0.763547	0.502463	0.12861	0.000156775	70.5977	TRUE	0.593339
	ALM/cognitive function	rs10845408	12	11880581	T	C	0.3538	-0.235294	0.364706	0.518823	0.000297328	133.909	TRUE	0.0309941
	ALM/cognitive function	rs10948	19	10754905	T	G	0.6638	0.738095	0.380952	0.0526843	0.000283443	127.654	TRUE	0.387942
	ALM/cognitive function	rs11014285	10	25178864	A	G	0.1654	-0.0467836	0.362573	0.897332	0.000322921	145.439	TRUE	0.00708506
	ALM/cognitive function	rs11042717	11	10303939	C	T	0.4896	-0.406897	0.310345	0.18982	0.000420318	189.324	TRUE	0.0397315
	ALM/cognitive function	rs11098677	4	123833516	T	G	0.7875	-0.357414	0.414449	0.388476	0.0002315	104.255	TRUE	0.0973671
	ALM/cognitive function	rs11121615	1	10825577	T	C	0.6894	0.435644	0.49505	0.378859	0.000174745	78.6912	TRUE	0.191912
	ALM/cognitive function	rs111365325	5	170865229	T	C	0.2312	-0.346863	0.391144	0.375191	0.000261078	117.579	TRUE	0.0676999
	ALM/cognitive function	rs11158820	14	70347348	G	A	0.6872	0.285106	0.446809	0.523412	0.000237419	106.921	TRUE	0.102559
	ALM/cognitive function	rs11187838	10	96038686	A	G	0.4347	0.142132	0.230964	0.538301	0.000762941	343.77	TRUE	8.44551e-05
	ALM/cognitive function	rs11206749	1	56632407	G	A	0.1936	0.424342	0.368421	0.249409	0.000288558	129.958	TRUE	0.100056
	ALM/cognitive function	rs112537273	8	38248306	C	T	0.2299	-0.150943	0.504717	0.76489	0.000159143	71.6642	TRUE	0.0696175
	ALM/cognitive function	rs115912456	5	82815158	G	A	0.0412	-0.221837	0.428076	0.604306	0.000263031	118.458	TRUE	0.0451722
	ALM/cognitive function	rs11629979	15	41626579	G	A	0.2706	-0.540816	0.530612	0.308093	0.000151648	68.2883	TRUE	0.295823
	ALM/cognitive function	rs11633371	15	89356832	T	G	0.4764	-0.12963	0.412037	0.75306	0.00023276	104.823	TRUE	0.0294233
	ALM/cognitive function	rs117068593	14	93118229	T	C	0.1895	0.08933	0.28536	0.754248	0.000498887	224.732	TRUE	0.000767026
	ALM/cognitive function	rs12099669	12	46783653	A	G	0.6962	0.126888	0.296073	0.668235	0.000463455	208.763	TRUE	0.00137958
	ALM/cognitive function	rs12541381	8	135649848	A	G	0.2575	-0.266458	0.319749	0.404657	0.000389121	175.267	TRUE	0.0184747
	ALM/cognitive function	rs1260326	2	27730940	C	T	0.6045	0.136223	0.28483	0.632465	0.000498859	224.719	TRUE	0.00115921
	ALM/cognitive function	rs12907384	15	86276000	C	T	0.5323	0.130112	0.334572	0.697358	0.000360295	162.278	TRUE	0.0066298
	ALM/cognitive function	rs13123591	4	120105990	G	T	0.3375	0.140541	0.513514	0.784327	0.00015305	68.9199	TRUE	0.0793079
	ALM/cognitive function	rs1317349	17	21283507	G	T	0.7019	0.434109	0.418605	0.299719	0.000278552	125.451	TRUE	0.143528
	ALM/cognitive function	rs13209574	6	130347517	T	G	0.1	-0.982877	0.537671	0.0675457	0.000153475	69.1114	TRUE	0.899479
	ALM/cognitive function	rs1325596	1	176794066	A	G	0.5476	-0.33101	0.313589	0.291171	0.000408112	183.824	TRUE	0.0231235
	ALM/cognitive function	rs13430869	2	218146818	T	G	0.7427	0.415441	0.375	0.26793	0.000282762	127.347	TRUE	0.0801356
	ALM/cognitive function	rs140440099	3	50632595	A	G	0.0234	-0.632953	0.575856	0.271703	0.000171745	77.3398	TRUE	0.464577
	ALM/cognitive function	rs143384	20	34025756	G	A	0.4038	0.0551724	0.129655	0.670449	0.00253084	1142.38	TRUE	2.36121e-15
	ALM/cognitive function	rs1443536	4	82174165	G	A	0.305	-0.481651	0.449541	0.283977	0.000201478	90.7319	TRUE	0.221155
	ALM/cognitive function	rs1444628	12	20563643	T	C	0.6904	0.0125	0.433333	0.976987	0.000246238	110.894	TRUE	0.0143857
	ALM/cognitive function	rs147110934	19	55993436	T	G	0.0243	-0.853186	0.49723	0.0861845	0.000247188	111.322	TRUE	0.629895
	ALM/cognitive function	rs1472852	4	17910236	A	C	0.1582	-0.0297806	0.197492	0.880138	0.00108414	488.656	TRUE	2.69239e-07
	ALM/cognitive function	rs17205463	15	62381413	T	C	0.4477	-0.178707	0.365019	0.624429	0.000342061	154.063	TRUE	0.0174699
	ALM/cognitive function	rs17246129	2	227259964	A	G	0.3044	0.480315	0.385827	0.213169	0.000273213	123.045	TRUE	0.118521
	ALM/cognitive function	rs173135	17	68172326	T	C	0.115	0.249267	0.431085	0.563108	0.00023669	106.593	TRUE	0.0640331
	ALM/cognitive function	rs17478946	12	24093062	G	A	0.3004	0.34375	0.526042	0.513456	0.000154947	69.7741	TRUE	0.186468
	ALM/cognitive function	rs1786263	18	13116432	T	G	0.6055	0.8	0.484211	0.0984991	0.000172464	77.6637	TRUE	0.566281
	ALM/cognitive function	rs1797070	1	218630201	A	G	0.2684	-0.47032	0.465753	0.312589	0.000188354	84.8206	TRUE	0.195665
	ALM/cognitive function	rs1823217	3	134380959	G	A	0.6449	0.519337	0.530387	0.327498	0.000150048	67.5679	TRUE	0.306496
	ALM/cognitive function	rs2019203	17	36908672	A	C	0.4909	-0.275132	0.492063	0.576066	0.000178546	80.403	TRUE	0.112823
	ALM/cognitive function	rs2035901	4	145521867	G	A	0.4679	0.208333	0.3875	0.590829	0.000286813	129.172	TRUE	0.0291233
	ALM/cognitive function	rs2070598	14	75360906	A	G	0.4559	-0.377451	0.441176	0.392244	0.000206461	92.9765	TRUE	0.130563
	ALM/cognitive function	rs2105333	6	158755437	G	T	0.6648	-0.836842	0.5	0.0941927	0.000160891	72.4515	TRUE	0.657569
	ALM/cognitive function	rs212526	1	21584941	C	T	0.6007	-0.046729	0.429907	0.913444	0.000219692	98.9361	TRUE	0.0184883
	ALM/cognitive function	rs2181834	10	102661251	T	G	0.5503	0.015748	0.354331	0.96455	0.000319315	143.815	TRUE	0.00399607
	ALM/cognitive function	rs2209098	1	172167226	C	T	0.3108	0.5125	0.4125	0.21408	0.000246762	111.13	TRUE	0.158408
	ALM/cognitive function	rs2212926	21	38066883	A	C	0.2106	0.927273	0.518182	0.0735386	0.000160928	72.4679	TRUE	0.762604
	ALM/cognitive function	rs2229840	12	124826462	T	C	0.1597	-0.026393	0.366569	0.942602	0.000312089	140.559	TRUE	0.00516937
	ALM/cognitive function	rs2296316	14	65520246	C	T	0.4643	0.151042	0.484375	0.755171	0.00018338	82.5805	TRUE	0.0627406
	ALM/cognitive function	rs244711	5	176509193	T	C	0.686	0.405018	0.401434	0.313009	0.000335345	151.037	TRUE	0.136282
	ALM/cognitive function	rs246177	16	14380768	T	C	0.3681	-0.593458	0.439252	0.176675	0.000213045	95.9421	TRUE	0.307572
	ALM/cognitive function	rs2627692	4	88649369	T	C	0.5063	0.305085	0.542373	0.573775	0.00015662	70.5279	TRUE	0.170191
	ALM/cognitive function	rs2676298	17	62726707	T	C	0.853	0.371747	0.468401	0.427399	0.000181468	81.7193	TRUE	0.168702
	ALM/cognitive function	rs28592876	12	123866429	A	G	0.2051	0.0566667	0.37	0.878278	0.000293461	132.167	TRUE	0.00690518
	ALM/cognitive function	rs2871960	3	141121814	C	A	0.4448	-0.0810235	0.191898	0.672863	0.0010864	489.674	TRUE	6.28688e-07
	ALM/cognitive function	rs2885697	1	41544279	T	G	0.665	-0.393189	0.294118	0.181274	0.000464838	209.386	TRUE	0.026067
	ALM/cognitive function	rs292168	5	36807189	G	A	0.4489	-0.0460993	0.322695	0.886403	0.000393467	177.225	TRUE	0.00190611
	ALM/cognitive function	rs3116602	13	51111355	G	T	0.2153	0.00980392	0.178105	0.956102	0.00126555	570.526	TRUE	8.37059e-09
	ALM/cognitive function	rs3184504	12	111884608	C	T	0.517	0.387978	0.497268	0.435262	0.000167251	75.316	TRUE	0.179
	ALM/cognitive function	rs33973388	18	46611842	T	G	0.4353	0.690763	0.365462	0.0587433	0.000304814	137.282	TRUE	0.307722
	ALM/cognitive function	rs34390533	3	184030838	A	C	0.248	0.346304	0.400778	0.387545	0.000246357	110.948	TRUE	0.087249
	ALM/cognitive function	rs34517439	1	78450517	A	C	0.1221	0.36342	0.31829	0.253541	0.000379975	171.145	TRUE	0.0395186
	ALM/cognitive function	rs34776209	7	23513093	T	C	0.2475	0.290221	0.328076	0.376364	0.000374309	168.592	TRUE	0.0222509
	ALM/cognitive function	rs34879158	20	32300634	C	A	0.263	0.146006	0.283747	0.606858	0.000510818	230.109	TRUE	0.00190889
	ALM/cognitive function	rs35732917	7	73013269	C	T	0.2843	-0.5	0.519608	0.335917	0.000169355	76.2635	TRUE	0.287939
	ALM/cognitive function	rs35756741	12	12868701	T	C	0.0924	0.0820106	0.452381	0.856143	0.000239651	107.927	TRUE	0.0304049
	ALM/cognitive function	rs36000545	17	79093822	G	A	0.3957	0.681818	0.427273	0.110546	0.00023147	104.241	TRUE	0.424448
	ALM/cognitive function	rs36226649	14	24835500	C	T	0.0667	0.131959	0.383505	0.730782	0.00029286	131.896	TRUE	0.0230277
	ALM/cognitive function	rs3764002	12	108618630	T	C	0.2617	0.210714	0.367857	0.56677	0.000302958	136.446	TRUE	0.0185117
	ALM/cognitive function	rs377599	1	2164699	T	C	0.383	0.184332	0.428571	0.667117	0.000222553	100.225	TRUE	0.0378417
	ALM/cognitive function	rs3782232	12	57116249	A	G	0.0712	0.39233	0.60767	0.518518	0.000151996	68.4451	TRUE	0.263699
	ALM/cognitive function	rs3818416	13	78474468	C	A	0.7645	-0.0322581	0.405018	0.936519	0.000280289	126.233	TRUE	0.0111351
	ALM/cognitive function	rs4073154	3	129035485	G	A	0.7784	0.156934	0.390511	0.68778	0.000259002	116.644	TRUE	0.0269914
	ALM/cognitive function	rs41311445	22	42070374	C	A	0.0958	0.765244	0.527439	0.146817	0.000186384	83.9332	TRUE	0.508915
	ALM/cognitive function	rs42039	7	92244422	T	C	0.2444	-0.012474	0.216216	0.953994	0.000854502	385.061	TRUE	2.33819e-06
	ALM/cognitive function	rs4244809	11	2164333	A	G	0.2082	-0.618321	0.431298	0.151678	0.000226323	101.923	TRUE	0.275338
	ALM/cognitive function	rs4252548	19	55879672	T	C	0.0218	-0.811421	0.459495	0.0774133	0.000241827	108.907	TRUE	0.673414
	ALM/cognitive function	rs4282339	5	168256240	A	G	0.2075	0.729904	0.360129	0.0426843	0.000318103	143.269	TRUE	0.328236
	ALM/cognitive function	rs4380799	6	32571864	G	T	0.39	0.372549	0.447059	0.404657	0.000309389	139.343	TRUE	0.149428
	ALM/cognitive function	rs45474992	19	47724564	T	C	0.0362	-0.0502431	0.497569	0.919569	0.000265641	119.634	TRUE	0.0313392
	ALM/cognitive function	rs45528934	14	23793305	T	C	0.1623	0.251908	0.480916	0.600411	0.000186655	84.0554	TRUE	0.0993728
	ALM/cognitive function	rs4655345	1	214608704	G	A	0.3974	-0.256098	0.373984	0.493481	0.000289839	130.535	TRUE	0.0306476
	ALM/cognitive function	rs4752689	10	124131176	A	G	0.5839	0.492683	0.439024	0.261768	0.000204209	91.9618	TRUE	0.206524
	ALM/cognitive function	rs4752829	11	47396654	A	G	0.2861	0.316794	0.396947	0.424826	0.000280406	126.286	TRUE	0.0514033
	ALM/cognitive function	rs4788218	16	30055750	C	T	0.401	-0.210909	0.356364	0.55396	0.000363301	163.632	TRUE	0.0160888
	ALM/cognitive function	rs4976262	5	134379531	C	T	0.3156	-0.146939	0.4	0.71336	0.000259304	116.78	TRUE	0.0203968
	ALM/cognitive function	rs4985445	16	69867835	G	A	0.4565	-0.177143	0.514286	0.730512	0.000151966	68.4317	TRUE	0.0935344
	ALM/cognitive function	rs543650	6	152110943	G	T	0.5987	0.22	0.376	0.558476	0.000300323	135.258	TRUE	0.0306865
	ALM/cognitive function	rs55681913	5	42687629	C	T	0.1063	-0.295567	0.371921	0.426787	0.000313189	141.055	TRUE	0.0423152
	ALM/cognitive function	rs55852614	2	172416869	C	T	0.2474	-0.180662	0.264631	0.494801	0.000575147	259.104	TRUE	0.00120389
	ALM/cognitive function	rs55872725	16	53809123	T	C	0.4037	0.126126	0.436937	0.772842	0.000237279	106.858	TRUE	0.0333267
	ALM/cognitive function	rs5742915	15	74336633	C	T	0.4605	-0.0443548	0.362903	0.902723	0.000305601	137.636	TRUE	0.00626527
	ALM/cognitive function	rs59950280	4	3452345	A	G	0.3316	0.102362	0.385827	0.790774	0.000285988	128.801	TRUE	0.0137984
	ALM/cognitive function	rs59985551	2	56106928	T	C	0.2261	0.357827	0.341853	0.295225	0.00034285	154.418	TRUE	0.0367853
	ALM/cognitive function	rs6028716	20	38547459	A	G	0.2587	0.67619	0.485714	0.163875	0.000169145	76.1689	TRUE	0.466672
	ALM/cognitive function	rs6054390	20	6592094	A	G	0.628	0.867021	0.494681	0.0796555	0.000165138	74.3644	TRUE	0.730599
	ALM/cognitive function	rs60804050	1	118870373	A	G	0.2559	0.207373	0.474654	0.662189	0.000179329	80.7558	TRUE	0.066918
	ALM/cognitive function	rs62048221	16	88846552	T	C	0.2307	0.0123967	0.475207	0.979188	0.000207876	93.6137	TRUE	0.0248391
	ALM/cognitive function	rs62106258	2	417167	C	T	0.0486	-0.0992063	0.494048	0.840852	0.000234904	105.788	TRUE	0.0363916
	ALM/cognitive function	rs62370472	5	52767109	C	T	0.209	-0.256917	0.474308	0.588048	0.000211638	95.3083	TRUE	0.0819604
	ALM/cognitive function	rs62515437	8	57160328	T	G	0.2253	0.363144	0.298103	0.223155	0.000475311	214.106	TRUE	0.0204645
	ALM/cognitive function	rs62621812	7	127015083	A	G	0.0204	-0.689098	0.537012	0.199419	0.000220641	99.3636	TRUE	0.457059
	ALM/cognitive function	rs6470771	8	130743726	C	A	0.1694	-0.253731	0.458955	0.580369	0.000202118	91.0202	TRUE	0.0763836
	ALM/cognitive function	rs6570509	6	142716286	T	G	0.2868	0.307377	0.409836	0.453255	0.000243557	109.686	TRUE	0.0706551
	ALM/cognitive function	rs66922415	18	57848651	G	A	0.2328	-0.106557	0.221311	0.630174	0.00085067	383.333	TRUE	1.19921e-05
	ALM/cognitive function	rs670318	1	63727542	C	T	0.9515	-0.317191	0.527845	0.547895	0.000157428	70.8915	TRUE	0.19803
	ALM/cognitive function	rs67551338	12	3393100	T	C	0.0615	-0.210069	0.352431	0.551136	0.000382987	172.503	TRUE	0.0182266
	ALM/cognitive function	rs68049170	10	72432047	A	G	0.2764	0.162162	0.3861	0.674485	0.000268328	120.845	TRUE	0.0222659
	ALM/cognitive function	rs6821305	4	122713863	C	A	0.399	-0.0441176	0.455882	0.922906	0.00019959	89.8813	TRUE	0.0243034
	ALM/cognitive function	rs6977416	7	150542711	A	G	0.3338	0.0459519	0.207877	0.825051	0.000928867	418.603	TRUE	1.77202e-06
	ALM/cognitive function	rs7014590	8	89335647	C	T	0.2614	0.0394737	0.45614	0.931038	0.000200731	90.3955	TRUE	0.029204
	ALM/cognitive function	rs7020491	9	128144477	T	C	0.4266	0.769663	0.516854	0.136453	0.000155006	69.8009	TRUE	0.552117
	ALM/cognitive function	rs7129320	11	68388220	A	G	0.1661	0.241645	0.326478	0.459204	0.000419192	188.816	TRUE	0.00846816
	ALM/cognitive function	rs7229520	18	46516468	A	G	0.6616	0.379464	0.450893	0.400021	0.000224674	101.18	TRUE	0.136955
	ALM/cognitive function	rs723149	7	46577056	G	A	0.5628	0.315217	0.362319	0.3843	0.000374871	168.846	TRUE	0.0376803
	ALM/cognitive function	rs72656010	8	57122215	C	T	0.1322	0.199102	0.200599	0.320935	0.00102384	461.449	TRUE	2.1857e-05
	ALM/cognitive function	rs72740637	5	32710486	A	G	0.2719	0.547945	0.461187	0.234787	0.000189897	85.5157	TRUE	0.262711
	ALM/cognitive function	rs72894003	6	34775096	T	C	0.0647	-0.451537	0.498818	0.365352	0.000216554	97.5225	TRUE	0.236924
	ALM/cognitive function	rs7301341	12	94083105	C	T	0.3268	0.447059	0.4	0.263718	0.000286112	128.856	TRUE	0.124327
	ALM/cognitive function	rs7458576	7	93288572	A	G	0.4095	0.31746	0.486772	0.514289	0.000172754	77.7942	TRUE	0.124097
	ALM/cognitive function	rs7485647	12	131631133	A	G	0.844	-0.37931	0.471264	0.42089	0.000179382	80.7795	TRUE	0.158923
	ALM/cognitive function	rs757834	7	139717200	C	T	0.1856	-0.792969	0.488281	0.104376	0.000198119	89.2189	TRUE	0.540755
	ALM/cognitive function	rs7610055	3	12388409	A	G	0.1207	-0.0563003	0.369973	0.87905	0.000295319	133.004	TRUE	0.0077518
	ALM/cognitive function	rs7633464	3	98715823	A	G	0.4786	0.0514286	0.531429	0.922906	0.000152844	68.8274	TRUE	0.0550202
	ALM/cognitive function	rs76364830	8	13372120	A	G	0.0634	-0.316348	0.462845	0.4943	0.00026346	118.652	TRUE	0.11491
	ALM/cognitive function	rs76517946	2	68354936	A	C	0.0814	0.0407609	0.521739	0.937729	0.000202524	91.2031	TRUE	0.0532167
	ALM/cognitive function	rs76520574	16	88321027	T	C	0.0413	0.363029	0.601336	0.546041	0.000159645	71.8902	TRUE	0.265892
	ALM/cognitive function	rs7689420	4	145568352	C	T	0.8312	-0.0793991	0.259657	0.759768	0.000609368	274.53	TRUE	0.000159768
	ALM/cognitive function	rs76951439	4	87535323	T	C	0.0531	0.669136	0.54321	0.218017	0.000164945	74.2772	TRUE	0.471338
	ALM/cognitive function	rs7735891	5	131597005	T	C	0.4629	0.254826	0.355212	0.473133	0.000333558	150.232	TRUE	0.0226479
	ALM/cognitive function	rs7768382	6	166341870	C	T	0.4771	-0.59204	0.452736	0.190978	0.000201581	90.7785	TRUE	0.300111
	ALM/cognitive function	rs7816345	8	36846109	T	C	0.1682	0.294118	0.505882	0.560974	0.000181951	81.9369	TRUE	0.131011
	ALM/cognitive function	rs7858712	9	16738312	G	A	0.9144	-0.0259366	0.487032	0.957529	0.000188495	84.884	TRUE	0.03872
	ALM/cognitive function	rs78766798	17	7517075	C	T	0.0847	-0.0846395	0.529781	0.873068	0.000157782	71.0513	TRUE	0.0913981
	ALM/cognitive function	rs7952436	11	67024534	T	C	0.0823	0.245033	0.388521	0.528249	0.000309975	139.607	TRUE	0.0376478
	ALM/cognitive function	rs8019890	14	21538067	A	C	0.5313	-0.052	0.392	0.894468	0.000311275	140.193	TRUE	0.0115876
	ALM/cognitive function	rs8054549	16	86417234	A	C	0.4486	0.0478088	0.370518	0.897332	0.000311676	140.373	TRUE	0.00683117
	ALM/cognitive function	rs905938	1	154991389	C	T	0.2649	0.0203046	0.263959	0.938685	0.000604576	272.37	TRUE	7.97168e-05
	ALM/cognitive function	rs9344126	6	81907559	C	T	0.5137	-0.0864865	0.491892	0.860432	0.000170997	77.0028	TRUE	0.0503934
	ALM/cognitive function	rs9388490	6	126704795	T	C	0.4394	0.4329	0.194805	0.0262683	0.00105154	473.946	TRUE	0.00165884
	ALM/cognitive function	rs9634212	12	93993266	A	C	0.221	0.303609	0.231423	0.189545	0.000763838	344.174	TRUE	0.00139719
	ALM/cognitive function	rs9905385	17	59498250	G	A	0.6707	0.0855457	0.283186	0.762589	0.000507633	228.673	TRUE	0.000650297
	ALM-M/cognitive performance	rs10283100	8	120596023	G	A	0.944673	0.0555735	0.112605	0.62164	0.000314857	64.7269	TRUE	0
	ALM-M/cognitive performance	rs10753139	1	176810326	C	A	0.545935	-0.137377	0.100069	0.169808	0.000407809	83.8433	TRUE	0
	ALM-M/cognitive performance	rs10807137	6	34183026	T	C	0.825089	-0.0437427	0.0806237	0.587437	0.000627766	129.094	TRUE	0
	ALM-M/cognitive performance	rs11042717	11	10303939	C	T	0.488705	-0.1047	0.0890734	0.239819	0.000511614	105.196	TRUE	0
	ALM-M/cognitive performance	rs11062590	12	3355168	G	C	0.093177	-0.0223415	0.0875788	0.798644	0.000528999	108.773	TRUE	0
	ALM-M/cognitive performance	rs11187838	10	96038686	A	G	0.434626	-0.033463	0.0701012	0.633112	0.000823748	169.429	TRUE	0
	ALM-M/cognitive performance	rs11243202	6	7719065	C	T	0.486484	0.227246	0.0964278	0.0184409	0.000439522	90.3662	TRUE	0
	ALM-M/cognitive performance	rs112560164	14	93112924	A	G	0.190979	0.251731	0.0863552	0.0035561	0.000552058	113.517	TRUE	0
	ALM-M/cognitive performance	rs11545169	3	184020542	T	G	0.162133	0.380603	0.11114	0.000615813	0.000336274	69.1312	TRUE	0
	ALM-M/cognitive performance	rs11648796	16	792190	G	A	0.230751	0.126459	0.099882	0.205484	0.000416215	85.5725	TRUE	0
	ALM-M/cognitive performance	rs12077930	1	56528300	C	T	0.184975	0.0772686	0.11047	0.484269	0.00033097	68.0404	TRUE	0
	ALM-M/cognitive performance	rs12099669	12	46783653	A	G	0.695992	-0.00177259	0.0912883	0.984508	0.000484848	99.69	TRUE	0
	ALM-M/cognitive performance	rs12347137	9	119122721	C	A	0.202667	0.142313	0.083922	0.0899286	0.000578307	118.917	TRUE	0
	ALM-M/cognitive performance	rs1260326	2	27730940	C	T	0.60393	0.110164	0.093191	0.237154	0.000466473	95.9101	TRUE	0
	ALM-M/cognitive performance	rs12724708	1	219620569	T	A	0.358498	0.0486962	0.104349	0.640738	0.000380173	78.1595	TRUE	0
	ALM-M/cognitive performance	rs1319012	6	41852616	A	T	0.925649	0.147884	0.10698	0.166863	0.000355924	73.1723	TRUE	0
	ALM-M/cognitive performance	rs13412814	2	218149208	G	A	0.196859	0.00964355	0.107586	0.928577	0.000348179	71.5796	TRUE	0
	ALM-M/cognitive performance	rs1351394	12	66351826	C	T	0.512191	0.132419	0.0635345	0.037141	0.0010055	206.849	TRUE	0
	ALM-M/cognitive performance	rs1418201	6	142648056	T	A	0.287019	0.113644	0.114006	0.318849	0.000312454	64.2329	TRUE	0
	ALM-M/cognitive performance	rs1421085	16	53800954	C	T	0.405828	0.152004	0.102276	0.137224	0.000387732	79.714	TRUE	0
	ALM-M/cognitive performance	rs147110934	19	55993436	T	G	0.024101	-0.23056	0.106332	0.0301362	0.000352905	72.5515	TRUE	0
	ALM-M/cognitive performance	rs17036328	3	12390484	C	T	0.121586	0.108013	0.10512	0.304174	0.000367462	75.5453	TRUE	0
	ALM-M/cognitive performance	rs17764730	5	127357526	T	C	0.247503	-0.101191	0.058454	0.0834308	0.00119438	245.752	TRUE	0
	ALM-M/cognitive performance	rs1991083	2	23887437	T	C	0.679025	0.263964	0.103893	0.0110626	0.000380616	78.2506	TRUE	0
	ALM-M/cognitive performance	rs2005172	17	61996255	C	A	0.640001	0.0184759	0.0657655	0.778759	0.000952486	195.933	TRUE	0
	ALM-M/cognitive performance	rs2035901	4	145521867	G	A	0.46754	-0.0439665	0.109725	0.688643	0.000340634	70.0279	TRUE	0
	ALM-M/cognitive performance	rs2168711	18	57848531	C	T	0.233072	-0.11986	0.0603791	0.0471312	0.00110708	227.77	TRUE	0
	ALM-M/cognitive performance	rs2278557	16	30093779	G	C	0.403315	0.184022	0.0978984	0.0601456	0.00042526	87.4328	TRUE	0
	ALM-M/cognitive performance	rs2364232	12	93994827	C	A	0.259108	-0.0327396	0.080857	0.685545	0.000624117	128.343	TRUE	0
	ALM-M/cognitive performance	rs25849	16	2265071	G	C	0.289024	-0.178663	0.100126	0.0743628	0.000419782	86.3061	TRUE	0
	ALM-M/cognitive performance	rs2812208	13	50707087	C	G	0.020852	0.0425663	0.0784842	0.587574	0.000621173	127.737	TRUE	0
	ALM-M/cognitive performance	rs28583837	12	123863620	A	G	0.203834	0.389678	0.1007	0.000108975	0.000398841	81.999	TRUE	0
	ALM-M/cognitive performance	rs28598587	8	78150418	C	T	0.284765	-0.0867292	0.0926092	0.349012	0.000471279	96.8987	TRUE	0
	ALM-M/cognitive performance	rs2871865	15	99194896	G	C	0.116482	0.250424	0.087992	0.00442747	0.000533548	109.709	TRUE	0
	ALM-M/cognitive performance	rs2943650	2	227105921	T	C	0.645993	0.065444	0.0815996	0.422545	0.000609995	125.437	TRUE	0
	ALM-M/cognitive performance	rs3116598	13	51099616	T	C	0.219694	0.0805383	0.0631098	0.201898	0.00101868	209.563	TRUE	0
	ALM-M/cognitive performance	rs33912345	14	60976537	A	C	0.609382	0.181053	0.0726202	0.0126615	0.000769702	158.304	TRUE	0
	ALM-M/cognitive performance	rs34517439	1	78450517	A	C	0.121583	0.150465	0.091235	0.0991061	0.000494549	101.686	TRUE	0
	ALM-M/cognitive performance	rs34756249	2	218279486	C	T	0.684414	-0.0888628	0.0900359	0.323657	0.00050224	103.268	TRUE	0
	ALM-M/cognitive performance	rs34879158	20	32300634	C	A	0.263477	0.0113169	0.09195	0.902046	0.000484867	99.6938	TRUE	0
	ALM-M/cognitive performance	rs3843750	19	10748073	G	C	0.663888	0.235989	0.095025	0.0130119	0.000450761	92.6782	TRUE	0
	ALM-M/cognitive performance	rs41271299	6	19839415	T	C	0.051722	0.170411	0.0963517	0.076955	0.000438222	90.099	TRUE	0
	ALM-M/cognitive performance	rs42039	7	92244422	T	C	0.243369	-0.176559	0.0694898	0.0110604	0.00083559	171.867	TRUE	0
	ALM-M/cognitive performance	rs45474992	19	47724564	T	C	0.036482	0.208824	0.108933	0.0552384	0.000341297	70.1642	TRUE	0
	ALM-M/cognitive performance	rs4930722	12	124423275	G	C	0.313632	-0.36344	0.113506	0.00136499	0.000314955	64.7472	TRUE	0
	ALM-M/cognitive performance	rs543650	6	152110943	G	T	0.598636	-0.021668	0.105812	0.837745	0.000368465	75.7515	TRUE	0
	ALM-M/cognitive performance	rs55681913	5	42687629	C	T	0.106306	-0.0429756	0.108373	0.691698	0.000348312	71.6069	TRUE	0
	ALM-M/cognitive performance	rs56173559	15	67008443	G	A	0.270322	0.0318266	0.0982339	0.745947	0.00042124	86.6059	TRUE	0
	ALM-M/cognitive performance	rs62452720	7	46603759	C	T	0.322908	0.146205	0.107124	0.172309	0.000359135	73.8326	TRUE	0
	ALM-M/cognitive performance	rs62515437	8	57160328	T	G	0.22592	-0.184221	0.101649	0.0699373	0.000393614	80.9238	TRUE	0
	ALM-M/cognitive performance	rs6762851	3	56686329	C	T	0.357377	0.283726	0.109948	0.00986468	0.000337417	69.3663	TRUE	0
	ALM-M/cognitive performance	rs6773621	3	172126421	A	G	0.466746	0.160173	0.0829883	0.0535982	0.000591212	121.572	TRUE	0
	ALM-M/cognitive performance	rs7129320	11	68388220	A	G	0.166595	0.0528603	0.0842255	0.530263	0.000577196	118.689	TRUE	0
	ALM-M/cognitive performance	rs7214743	17	59498052	G	A	0.670202	-0.0397241	0.0958422	0.678527	0.000444751	91.442	TRUE	0
	ALM-M/cognitive performance	rs72656010	8	57122215	C	T	0.132408	0.0692166	0.067446	0.304772	0.000886698	182.388	TRUE	0
	ALM-M/cognitive performance	rs72832859	17	43188891	G	C	0.190303	0.0848896	0.0848896	0.317311	0.000566619	116.513	TRUE	0
	ALM-M/cognitive performance	rs76798800	1	154994978	T	G	0.265744	0.034954	0.0712271	0.62361	0.000807496	166.083	TRUE	0
	ALM-M/cognitive performance	rs7689420	4	145568352	C	T	0.831383	0.0426673	0.0812812	0.599629	0.00061603	126.679	TRUE	0
	ALM-M/cognitive performance	rs76895963	12	4384844	G	T	0.020682	0.146667	0.0644192	0.0228001	0.000956724	196.806	TRUE	0
	ALM-M/cognitive performance	rs7794796	7	150540196	T	C	0.33159	0.0248739	0.0598158	0.677526	0.00113744	234.022	TRUE	0
	ALM-M/cognitive performance	rs7816342	8	130719623	A	G	0.232353	0.00125027	0.105648	0.990558	0.000365132	75.066	TRUE	0
	ALM-M/cognitive performance	rs78378222	17	7571752	G	T	0.012616	0.00668097	0.0909315	0.94143	0.00050374	103.576	TRUE	0
	ALM-M/cognitive performance	rs7952436	11	67024534	T	C	0.082095	0.160783	0.112204	0.151872	0.000326187	67.0569	TRUE	0
	ALM-M/cognitive performance	rs798548	7	2760935	C	T	0.301185	0.072338	0.0933491	0.438387	0.000467225	96.0648	TRUE	0
	ALM-M/cognitive performance	rs9853018	3	141101961	T	C	0.44332	0.118729	0.0678452	0.0801183	0.000889406	182.945	TRUE	0
	ALM-M/cognitive function	rs10119967	9	99268421	C	A	0.204723	0.512628	0.288841	0.0759351	0.000480886	98.8749	TRUE	0.0783144
	ALM-M/cognitive function	rs10283100	8	120596023	G	A	0.944673	0.089282	0.408146	0.826845	0.000314857	64.7269	TRUE	0.018447
	ALM-M/cognitive function	rs10753139	1	176810326	C	A	0.545935	-0.289397	0.313804	0.356413	0.000407809	83.8433	TRUE	0.0198834
	ALM-M/cognitive function	rs10807137	6	34183026	T	C	0.825089	-0.10078	0.261598	0.700055	0.000627766	129.094	TRUE	0.000329115
	ALM-M/cognitive function	rs11042717	11	10303939	C	T	0.488705	-0.368795	0.281284	0.18982	0.000511614	105.196	TRUE	0.0205871
	ALM-M/cognitive function	rs11187838	10	96038686	A	G	0.434626	0.136783	0.222272	0.538301	0.000823748	169.429	TRUE	8.26812e-05
	ALM-M/cognitive function	rs112560164	14	93112924	A	G	0.190979	0.0496838	0.272078	0.855105	0.000552058	113.517	TRUE	0.000461358
	ALM-M/cognitive function	rs11545169	3	184020542	T	G	0.162133	0.278559	0.341093	0.414119	0.000336274	69.1312	TRUE	0.0341585
	ALM-M/cognitive function	rs11648796	16	792190	G	A	0.230751	0.27745	0.338781	0.412806	0.000416215	85.5725	TRUE	0.0399299
	ALM-M/cognitive function	rs12077930	1	56528300	C	T	0.184975	0.332013	0.344087	0.334589	0.00033097	68.0404	TRUE	0.0482202
	ALM-M/cognitive function	rs12099669	12	46783653	A	G	0.695992	0.124081	0.289523	0.668235	0.000484848	99.69	TRUE	0.00214497
	ALM-M/cognitive function	rs1260326	2	27730940	C	T	0.60393	0.140907	0.294624	0.632465	0.000466473	95.9101	TRUE	0.00287398
	ALM-M/cognitive function	rs13412814	2	218149208	G	A	0.196859	0.530395	0.337524	0.116083	0.000348179	71.5796	TRUE	0.141329
	ALM-M/cognitive function	rs1351394	12	66351826	C	T	0.512191	-0.18726	0.200635	0.350648	0.0010055	206.849	TRUE	3.70011e-05
	ALM-M/cognitive function	rs1421085	16	53800954	C	T	0.405828	0.0740621	0.342096	0.828602	0.000387732	79.714	TRUE	0.00639183
	ALM-M/cognitive function	rs143384	20	34025756	G	A	0.404004	0.0500542	0.117627	0.670449	0.00307537	633.972	TRUE	7.42942e-17
	ALM-M/cognitive function	rs16895971	4	17884986	C	T	0.13731	-0.0244815	0.209622	0.907028	0.00101193	208.174	TRUE	1.5101e-06
	ALM-M/cognitive function	rs17036328	3	12390484	C	T	0.121586	-0.0626864	0.330309	0.849481	0.000367462	75.5453	TRUE	0.00428315
	ALM-M/cognitive function	rs17764730	5	127357526	T	C	0.247503	0.134215	0.185428	0.469183	0.00119438	245.752	TRUE	1.94965e-06
	ALM-M/cognitive function	rs2035901	4	145521867	G	A	0.46754	0.191159	0.355555	0.590829	0.000340634	70.0279	TRUE	0.0191053
	ALM-M/cognitive function	rs2168711	18	57848531	C	T	0.233072	-0.10782	0.194076	0.578515	0.00110708	227.77	TRUE	2.81095e-06
	ALM-M/cognitive function	rs2364232	12	93994827	C	A	0.259108	0.441489	0.255468	0.0839604	0.000624117	128.343	TRUE	0.0222151
	ALM-M/cognitive function	rs28583837	12	123863620	A	G	0.203834	0.0599065	0.336618	0.85875	0.000398841	81.999	TRUE	0.00494106
	ALM-M/cognitive function	rs28701981	9	98217581	C	T	0.34954	0.482524	0.253258	0.0567459	0.000639834	131.577	TRUE	0.030458
	ALM-M/cognitive function	rs2885697	1	41544279	T	G	0.665105	-0.391528	0.292875	0.181274	0.000468716	96.3716	TRUE	0.0300062
	ALM-M/cognitive function	rs2943650	2	227105921	T	C	0.645993	0.147865	0.260133	0.569749	0.000609995	125.437	TRUE	0.000714097
	ALM-M/cognitive function	rs3116598	13	51099616	T	C	0.219694	0.053203	0.198135	0.7883	0.00101868	209.563	TRUE	2.09657e-06
	ALM-M/cognitive function	rs33912345	14	60976537	A	C	0.609382	0.465068	0.243725	0.0563701	0.000769702	158.304	TRUE	0.0214939
	ALM-M/cognitive function	rs34517439	1	78450517	A	C	0.121583	0.317972	0.278485	0.253541	0.000494549	101.686	TRUE	0.0160072
	ALM-M/cognitive function	rs34756249	2	218279486	C	T	0.684414	0.111445	0.290344	0.701098	0.00050224	103.268	TRUE	0.00142817
	ALM-M/cognitive function	rs34879158	20	32300634	C	A	0.263477	0.149949	0.291411	0.606858	0.000484867	99.6938	TRUE	0.00298169
	ALM-M/cognitive function	rs42039	7	92244422	T	C	0.243369	-0.0125963	0.218336	0.953994	0.00083559	171.867	TRUE	6.48483e-06
	ALM-M/cognitive function	rs45474992	19	47724564	T	C	0.036482	-0.0444918	0.440612	0.919569	0.000341297	70.1642	TRUE	0.0179864
	ALM-M/cognitive function	rs543650	6	152110943	G	T	0.598636	0.198623	0.339465	0.558476	0.000368465	75.7515	TRUE	0.014972
	ALM-M/cognitive function	rs55681913	5	42687629	C	T	0.106306	-0.280276	0.35268	0.426787	0.000348312	71.6069	TRUE	0.0350671
	ALM-M/cognitive function	rs56173559	15	67008443	G	A	0.270322	0.217278	0.318266	0.494801	0.00042124	86.6059	TRUE	0.0108104
	ALM-M/cognitive function	rs62452720	7	46603759	C	T	0.322908	0.28613	0.348939	0.412216	0.000359135	73.8326	TRUE	0.0332772
	ALM-M/cognitive function	rs62515437	8	57160328	T	G	0.22592	0.399443	0.327901	0.223155	0.000393614	80.9238	TRUE	0.0486955
	ALM-M/cognitive function	rs6773621	3	172126421	A	G	0.466746	0.417843	0.261152	0.109599	0.000591212	121.572	TRUE	0.0209812
	ALM-M/cognitive function	rs6937545	6	32418031	C	A	0.660156	0.206537	0.298607	0.489147	0.000724634	149.028	TRUE	0.000727591
	ALM-M/cognitive function	rs7129320	11	68388220	A	G	0.166595	0.206177	0.278558	0.459204	0.000577196	118.689	TRUE	0.0024257
	ALM-M/cognitive function	rs7214743	17	59498052	G	A	0.670202	0.0945811	0.30266	0.754661	0.000444751	91.442	TRUE	0.00241897
	ALM-M/cognitive function	rs72656010	8	57122215	C	T	0.132408	0.214089	0.215698	0.320935	0.000886698	182.388	TRUE	0.000192681
	ALM-M/cognitive function	rs76798800	1	154994978	T	G	0.265744	0.0351739	0.22863	0.877731	0.000807496	166.083	TRUE	1.88699e-05
	ALM-M/cognitive function	rs7689420	4	145568352	C	T	0.831383	-0.0789345	0.258137	0.759768	0.00061603	126.679	TRUE	0.000283248
	ALM-M/cognitive function	rs7794796	7	150540196	T	C	0.33159	0.0572495	0.187541	0.760166	0.00113744	234.022	TRUE	6.0767e-07
	ALM-M/cognitive function	rs7816342	8	130719623	A	G	0.232353	-0.168787	0.337574	0.617075	0.000365132	75.066	TRUE	0.011154
	ALM-M/cognitive function	rs7952436	11	67024534	T	C	0.082095	0.238595	0.378313	0.528249	0.000326187	67.0569	TRUE	0.0416091
	ALM-M/cognitive function	rs9388490	6	126704795	T	C	0.437664	0.398498	0.179324	0.0262683	0.00123986	255.122	TRUE	0.000558158
	ALM-M/cognitive function	rs9853018	3	141101961	T	C	0.44332	-0.0683163	0.212016	0.747284	0.000889406	182.945	TRUE	1.00834e-05
	ALM-F/cognitive performance	rs10202701	2	232328681	T	C	0.543109	0.321494	0.114505	0.00498979	0.000309609	75.7935	TRUE	0
	ALM-F/cognitive performance	rs10283100	8	120596023	G	A	0.944363	0.0510899	0.10352	0.62164	0.000374509	91.6872	TRUE	0
	ALM-F/cognitive performance	rs1042725	12	66358347	T	C	0.493072	0.103526	0.053258	0.0519124	0.00143155	350.843	TRUE	0
	ALM-F/cognitive performance	rs1047891	2	211540507	A	C	0.315582	-0.0491931	0.109793	0.654116	0.000339948	83.2232	TRUE	0
	ALM-F/cognitive performance	rs10483727	14	61072875	C	T	0.611286	0.222408	0.085857	0.00958523	0.000553462	135.523	TRUE	0
	ALM-F/cognitive performance	rs1064048	12	3392663	T	C	0.061192	-0.095997	0.10204	0.346818	0.000385422	94.3598	TRUE	0
	ALM-F/cognitive performance	rs10748128	12	69827658	T	G	0.344147	-0.0578858	0.108221	0.59273	0.000349212	85.4917	TRUE	0
	ALM-F/cognitive performance	rs10770653	12	20573129	T	G	0.689839	0.0226268	0.108892	0.835391	0.000342355	83.8127	TRUE	0
	ALM-F/cognitive performance	rs10807137	6	34183026	T	C	0.824839	-0.0458452	0.0844989	0.587437	0.00057215	140.101	TRUE	0
	ALM-F/cognitive performance	rs10840346	11	10062999	A	G	0.501031	-0.11913	0.10577	0.260032	0.000363023	88.8742	TRUE	0
	ALM-F/cognitive performance	rs10883556	10	102658935	A	G	0.550368	0.0952536	0.0929779	0.305611	0.000468288	114.657	TRUE	0
	ALM-F/cognitive performance	rs11014285	10	25178864	A	G	0.16516	-0.0360239	0.0990657	0.71613	0.000416498	101.971	TRUE	0
	ALM-F/cognitive performance	rs111365325	5	170865229	T	C	0.230887	0.0669736	0.11922	0.574276	0.000288854	70.7112	TRUE	0
	ALM-F/cognitive performance	rs117068593	14	93118229	T	C	0.189176	0.281002	0.0947051	0.003006	0.000455682	111.569	TRUE	0
	ALM-F/cognitive performance	rs1177765	5	32829929	C	T	0.468435	-0.0380754	0.108896	0.726601	0.000343516	84.097	TRUE	0
	ALM-F/cognitive performance	rs12072845	1	214630757	A	G	0.394364	-0.0637852	0.114266	0.576695	0.000311942	76.3647	TRUE	0
	ALM-F/cognitive performance	rs12209419	6	80850814	C	T	0.326575	0.0442871	0.09756	0.649867	0.000427076	104.562	TRUE	0
	ALM-F/cognitive performance	rs12314162	12	124826676	T	C	0.160843	0.080873	0.113984	0.478007	0.000314403	76.9675	TRUE	0
	ALM-F/cognitive performance	rs12541381	8	135649848	A	G	0.258074	0.102002	0.0950672	0.283294	0.000458633	112.292	TRUE	0
	ALM-F/cognitive performance	rs12598856	16	30029548	T	C	0.401198	0.177718	0.112671	0.114722	0.000320506	78.462	TRUE	0
	ALM-F/cognitive performance	rs1260326	2	27730940	C	T	0.604877	0.103661	0.08769	0.237154	0.0005264	128.893	TRUE	0
	ALM-F/cognitive performance	rs12622189	2	218132858	G	A	0.258976	0.0537622	0.12392	0.6644	0.000264001	64.6255	TRUE	0
	ALM-F/cognitive performance	rs12681990	8	36859186	C	T	0.161732	-0.0123598	0.116062	0.915191	0.000298368	73.0408	TRUE	0
	ALM-F/cognitive performance	rs12713004	2	23896049	G	A	0.726011	0.092297	0.0779288	0.236265	0.000670826	164.28	TRUE	0
	ALM-F/cognitive performance	rs12790261	11	66988048	A	C	0.082795	0.175147	0.116244	0.131883	0.000305095	74.688	TRUE	0
	ALM-F/cognitive performance	rs12907384	15	86276000	C	T	0.531401	-0.152362	0.0991397	0.124332	0.000411574	100.765	TRUE	0
	ALM-F/cognitive performance	rs1317349	17	21283507	G	T	0.701172	0.321965	0.117627	0.00619685	0.000294831	72.1747	TRUE	0
	ALM-F/cognitive performance	rs1319012	6	41852616	A	T	0.926167	0.142078	0.10278	0.166863	0.000383135	93.7999	TRUE	0
	ALM-F/cognitive performance	rs13238170	7	46464988	A	T	0.076915	0.0507891	0.114436	0.657173	0.0003092	75.6933	TRUE	0
	ALM-F/cognitive performance	rs1325596	1	176794066	A	G	0.547797	-0.147898	0.0994067	0.136802	0.000412967	101.106	TRUE	0
	ALM-F/cognitive performance	rs141494203	3	50994412	A	G	0.023698	-0.161399	0.12131	0.183366	0.000271371	66.4301	TRUE	0
	ALM-F/cognitive performance	rs146851424	13	50377910	C	A	0.021728	0.0729465	0.100459	0.46776	0.000382572	93.6619	TRUE	0
	ALM-F/cognitive performance	rs17132288	5	131336105	T	C	0.425044	-0.174015	0.11655	0.135423	0.000298443	73.0592	TRUE	0
	ALM-F/cognitive performance	rs1812175	4	145574844	G	A	0.830989	0.0439137	0.0820152	0.59235	0.00060618	148.439	TRUE	0
	ALM-F/cognitive performance	rs1923409	6	7728212	A	G	0.480857	0.210682	0.0931299	0.0236827	0.000470855	115.286	TRUE	0
	ALM-F/cognitive performance	rs2194411	3	185548663	A	G	0.128546	-0.0975688	0.0853225	0.252819	0.000555883	136.116	TRUE	0
	ALM-F/cognitive performance	rs2225226	13	51127270	T	C	0.216241	0.0816352	0.0517322	0.114558	0.00151628	371.641	TRUE	0
	ALM-F/cognitive performance	rs2270894	3	9975386	G	C	0.203248	0.265347	0.101773	0.00912747	0.000402999	98.6648	TRUE	0
	ALM-F/cognitive performance	rs244711	5	176509193	T	C	0.68647	-0.0148367	0.114351	0.896767	0.000328716	80.4725	TRUE	0
	ALM-F/cognitive performance	rs246181	16	14392641	T	C	0.373253	-0.271521	0.119421	0.0229871	0.000287441	70.3651	TRUE	0
	ALM-F/cognitive performance	rs2513303	11	68415569	A	C	0.845935	0.0865831	0.11391	0.447194	0.00031502	77.1185	TRUE	0
	ALM-F/cognitive performance	rs2610986	4	18037231	T	C	0.655364	0.256926	0.1152	0.02573	0.000314569	77.008	TRUE	0
	ALM-F/cognitive performance	rs2763981	6	31840021	A	T	0.666751	0.283757	0.0717655	7.68723e-05	0.000797404	195.303	TRUE	0
	ALM-F/cognitive performance	rs2871865	15	99194896	G	C	0.115474	0.265827	0.0934044	0.00442747	0.000469944	115.063	TRUE	0
	ALM-F/cognitive performance	rs2871960	3	141121814	C	A	0.444956	0.103795	0.0568307	0.0677917	0.00126851	310.833	TRUE	0
	ALM-F/cognitive performance	rs2897968	12	46763686	A	G	0.607179	-0.0318184	0.0944811	0.73629	0.000452519	110.794	TRUE	0
	ALM-F/cognitive performance	rs292168	5	36807189	G	A	0.44971	-0.00641579	0.0917458	0.944249	0.000480966	117.762	TRUE	0
	ALM-F/cognitive performance	rs31210	5	134361020	A	G	0.252654	-0.0233282	0.109309	0.831004	0.000340025	83.2421	TRUE	0
	ALM-F/cognitive performance	rs33973388	18	46611842	T	G	0.434593	-0.0339883	0.108763	0.754661	0.000344588	84.3594	TRUE	0
	ALM-F/cognitive performance	rs34390533	3	184030838	A	C	0.247087	0.44323	0.124658	0.000377181	0.000265503	64.9934	TRUE	0
	ALM-F/cognitive performance	rs34517439	1	78450517	A	C	0.122533	0.194189	0.117747	0.0991061	0.000298911	73.1739	TRUE	0
	ALM-F/cognitive performance	rs34776209	7	23513093	T	C	0.247653	0.186679	0.0923629	0.0432644	0.000478578	117.177	TRUE	0
	ALM-F/cognitive performance	rs35309034	8	126498265	A	C	0.237808	0.182708	0.0934336	0.0505253	0.000471601	115.468	TRUE	0
	ALM-F/cognitive performance	rs35668185	5	168256455	C	T	0.20701	-0.113688	0.10476	0.277821	0.000370666	90.7461	TRUE	0
	ALM-F/cognitive performance	rs35732917	7	73013269	C	T	0.284129	0.176668	0.114871	0.124055	0.000307848	75.3622	TRUE	0
	ALM-F/cognitive performance	rs36226649	14	24835500	C	T	0.066606	0.0134631	0.118268	0.909368	0.00028983	70.95	TRUE	0
	ALM-F/cognitive performance	rs3818416	13	78474468	C	A	0.764482	-0.00757502	0.121561	0.950312	0.000276753	67.748	TRUE	0
	ALM-F/cognitive performance	rs4073154	3	129035485	G	A	0.77808	-0.10542	0.124194	0.395972	0.000264951	64.8582	TRUE	0
	ALM-F/cognitive performance	rs41271299	6	19839415	T	C	0.05103	0.198765	0.112383	0.076955	0.000318036	77.8571	TRUE	0
	ALM-F/cognitive performance	rs42039	7	92244422	T	C	0.245183	-0.17343	0.0682585	0.0110604	0.00087037	213.19	TRUE	0
	ALM-F/cognitive performance	rs4239436	18	20731930	G	A	0.788149	-0.125767	0.0851424	0.139637	0.000564304	138.179	TRUE	0
	ALM-F/cognitive performance	rs4735766	8	78099782	T	G	0.285889	-0.0927865	0.0964613	0.336097	0.00043542	106.606	TRUE	0
	ALM-F/cognitive performance	rs4865956	5	54882505	A	T	0.696817	0.0633421	0.112851	0.5746	0.000318836	78.0531	TRUE	0
	ALM-F/cognitive performance	rs4982404	14	21539684	T	C	0.541017	0.127046	0.115824	0.272691	0.000309196	75.6924	TRUE	0
	ALM-F/cognitive performance	rs519384	3	172168507	A	T	0.285176	0.104366	0.0891341	0.241645	0.000512423	125.469	TRUE	0
	ALM-F/cognitive performance	rs5742915	15	74336633	C	T	0.461325	-0.231324	0.113302	0.0411846	0.000321127	78.6141	TRUE	0
	ALM-F/cognitive performance	rs59950280	4	3452345	A	G	0.330829	0.1554	0.104053	0.135316	0.000382914	93.7458	TRUE	0
	ALM-F/cognitive performance	rs59985551	2	56106928	T	C	0.226005	0.128356	0.0928536	0.166863	0.00046908	114.851	TRUE	0
	ALM-F/cognitive performance	rs62370472	5	52767109	C	T	0.20848	0.170112	0.123879	0.169684	0.000264959	64.86	TRUE	0
	ALM-F/cognitive performance	rs62370525	5	42173965	A	G	0.100121	0.0985291	0.119751	0.41063	0.000282318	69.1107	TRUE	0
	ALM-F/cognitive performance	rs62621812	7	127015083	A	G	0.020179	-0.268862	0.116424	0.0209252	0.000283624	69.4305	TRUE	0
	ALM-F/cognitive performance	rs6567160	18	57829135	C	T	0.232377	-0.164152	0.0774779	0.0341163	0.000674956	165.292	TRUE	0
	ALM-F/cognitive performance	rs6721000	2	218273453	G	A	0.684356	-0.100241	0.105408	0.341614	0.000364088	89.135	TRUE	0
	ALM-F/cognitive performance	rs6860245	5	127367998	C	G	0.247628	-0.0933526	0.0541412	0.0846641	0.00138431	339.25	TRUE	0
	ALM-F/cognitive performance	rs6946050	7	46619217	C	A	0.552841	0.0218765	0.0981026	0.823538	0.000423151	103.601	TRUE	0
	ALM-F/cognitive performance	rs6977416	7	150542711	A	G	0.334008	0.0274779	0.0721594	0.703356	0.000779263	190.856	TRUE	0
	ALM-F/cognitive performance	rs706402	1	56632321	C	T	0.198317	0.123487	0.119796	0.302629	0.000282386	69.1272	TRUE	0
	ALM-F/cognitive performance	rs708723	1	205739266	T	C	0.547937	0.311326	0.125846	0.0133659	0.00025766	63.0728	TRUE	0
	ALM-F/cognitive performance	rs7229520	18	46516468	A	G	0.662089	0.183542	0.12129	0.130217	0.000277402	67.9068	TRUE	0
	ALM-F/cognitive performance	rs72656010	8	57122215	C	T	0.131952	0.0608706	0.0593135	0.304772	0.00114317	280.086	TRUE	0
	ALM-F/cognitive performance	rs72885915	2	172415897	A	G	0.246798	0.030417	0.0890975	0.73281	0.000513107	125.636	TRUE	0
	ALM-F/cognitive performance	rs76895963	12	4384844	G	T	0.020711	0.130897	0.0574923	0.0228001	0.0012028	294.713	TRUE	0
	ALM-F/cognitive performance	rs7768973	6	109745325	A	T	0.411142	-0.121923	0.123628	0.324032	0.000266438	65.2222	TRUE	0
	ALM-F/cognitive performance	rs77978038	8	57173316	G	T	0.22742	-0.174183	0.0855811	0.0418213	0.000554631	135.809	TRUE	0
	ALM-F/cognitive performance	rs78378222	17	7571752	G	T	0.012095	0.00706603	0.0961724	0.94143	0.000431963	105.759	TRUE	0
	ALM-F/cognitive performance	rs7853634	9	119122053	C	T	0.201958	0.121311	0.0725008	0.0942802	0.000772838	189.281	TRUE	0
	ALM-F/cognitive performance	rs7957882	12	131617417	A	C	0.665411	0.0127713	0.101835	0.900197	0.000394208	96.5117	TRUE	0
	ALM-F/cognitive performance	rs798528	7	2772431	C	A	0.30644	0.0360653	0.0813443	0.657501	0.00061337	150.201	TRUE	0
	ALM-F/cognitive performance	rs8059189	16	86417349	A	G	0.403906	-0.108205	0.106395	0.30915	0.000367684	90.0157	TRUE	0
	ALM-F/cognitive performance	rs8077653	17	62008965	G	T	0.649332	0.0233762	0.0597392	0.695572	0.00114082	279.509	TRUE	0
	ALM-F/cognitive performance	rs822530	7	148631555	T	A	0.795452	0.113198	0.11225	0.313238	0.000325481	79.6801	TRUE	0
	ALM-F/cognitive performance	rs905938	1	154991389	C	T	0.265192	0.0500838	0.0937986	0.593376	0.000465009	113.854	TRUE	0
	ALM-F/cognitive performance	rs9391254	6	105377347	T	C	0.320308	0.134141	0.109981	0.222589	0.000334869	81.9794	TRUE	0
	ALM-F/cognitive performance	rs9634212	12	93993266	A	C	0.221446	0.0220519	0.0671315	0.742542	0.000905421	221.783	TRUE	0
	ALM-F/cognitive performance	rs972283	7	130466854	G	A	0.51254	-0.0602605	0.11969	0.614632	0.000289313	70.8234	TRUE	0
	ALM-F/cognitive performance	rs9905385	17	59498250	G	A	0.670641	-0.042392	0.0853456	0.619393	0.000560499	137.247	TRUE	0
	ALM-F/cognitive function	rs10119967	9	99268421	C	A	0.203553	0.600465	0.338333	0.0759351	0.000348997	85.4391	TRUE	0.187988
	ALM-F/cognitive function	rs10202701	2	232328681	T	C	0.543109	0.084077	0.36033	0.815503	0.000309609	75.7935	TRUE	0.00837681
	ALM-F/cognitive function	rs10283100	8	120596023	G	A	0.944363	0.0820788	0.375218	0.826845	0.000374509	91.6872	TRUE	0.00791092
	ALM-F/cognitive function	rs1042725	12	66358347	T	C	0.493072	-0.127072	0.177527	0.474121	0.00143155	350.843	TRUE	3.13875e-07
	ALM-F/cognitive function	rs1047891	2	211540507	A	C	0.315582	0.427766	0.349342	0.220768	0.000339948	83.2232	TRUE	0.0748103
	ALM-F/cognitive function	rs10483727	14	61072875	C	T	0.611286	0.583125	0.269585	0.0305378	0.000553462	135.523	TRUE	0.085424
	ALM-F/cognitive function	rs1064048	12	3392663	T	C	0.061192	-0.34186	0.376391	0.363743	0.000385422	94.3598	TRUE	0.0588353
	ALM-F/cognitive function	rs10748128	12	69827658	T	G	0.344147	0.0287631	0.341562	0.932889	0.000349212	85.4917	TRUE	0.00318012
	ALM-F/cognitive function	rs10770653	12	20573129	T	G	0.689839	0.0212127	0.364151	0.953548	0.000342355	83.8127	TRUE	0.00535154
	ALM-F/cognitive function	rs10807137	6	34183026	T	C	0.824839	-0.105624	0.274172	0.700055	0.00057215	140.101	TRUE	0.000454988
	ALM-F/cognitive function	rs10840346	11	10062999	A	G	0.501031	-0.526994	0.352566	0.134983	0.000363023	88.8742	TRUE	0.140958
	ALM-F/cognitive function	rs10883556	10	102658935	A	G	0.550368	0.0260078	0.292588	0.92917	0.000468288	114.657	TRUE	0.000642762
	ALM-F/cognitive function	rs11014285	10	25178864	A	G	0.16516	-0.0411702	0.319069	0.897332	0.000416498	101.971	TRUE	0.00212044
	ALM-F/cognitive function	rs111365325	5	170865229	T	C	0.230887	-0.329608	0.371686	0.375191	0.000288854	70.7112	TRUE	0.0565719
	ALM-F/cognitive function	rs117068593	14	93118229	T	C	0.189176	0.0934077	0.298386	0.754248	0.000455682	111.569	TRUE	0.00174956
	ALM-F/cognitive function	rs1177765	5	32829929	C	T	0.468435	-0.29318	0.346486	0.397467	0.000343516	84.097	TRUE	0.0281235
	ALM-F/cognitive function	rs12072845	1	214630757	A	G	0.394364	-0.266098	0.363928	0.464668	0.000311942	76.3647	TRUE	0.0293902
	ALM-F/cognitive function	rs12209419	6	80850814	C	T	0.326575	-0.20539	0.314503	0.513717	0.000427076	104.562	TRUE	0.0065017
	ALM-F/cognitive function	rs12314162	12	124826676	T	C	0.160843	0.0468829	0.366272	0.898149	0.000314403	76.9675	TRUE	0.00590905
	ALM-F/cognitive function	rs12541381	8	135649848	A	G	0.258074	-0.245614	0.294737	0.404657	0.000458633	112.292	TRUE	0.00784498
	ALM-F/cognitive function	rs12598856	16	30029548	T	C	0.401198	-0.120027	0.356209	0.73615	0.000320506	78.462	TRUE	0.0103254
	ALM-F/cognitive function	rs1260326	2	27730940	C	T	0.604877	0.13259	0.277233	0.632465	0.0005264	128.893	TRUE	0.00100768
	ALM-F/cognitive function	rs12681990	8	36859186	C	T	0.161732	0.18389	0.373809	0.622765	0.000298368	73.0408	TRUE	0.0221068
	ALM-F/cognitive function	rs12790261	11	66988048	A	C	0.082795	0.182956	0.385993	0.635508	0.000305095	74.688	TRUE	0.0266623
	ALM-F/cognitive function	rs12907384	15	86276000	C	T	0.531401	0.121751	0.313073	0.697358	0.000411574	100.765	TRUE	0.0038067
	ALM-F/cognitive function	rs1317349	17	21283507	G	T	0.701172	0.42225	0.407169	0.299719	0.000294831	72.1747	TRUE	0.125123
	ALM-F/cognitive function	rs1325596	1	176794066	A	G	0.547797	-0.329046	0.311728	0.291171	0.000412967	101.106	TRUE	0.0214156
	ALM-F/cognitive function	rs141494203	3	50994412	A	G	0.023698	-0.476622	0.460952	0.301139	0.000271371	66.4301	TRUE	0.201079
	ALM-F/cognitive function	rs143384	20	34025756	G	A	0.40372	0.0602266	0.141533	0.670449	0.00212375	520.847	TRUE	2.58369e-12
	ALM-F/cognitive function	rs146851424	13	50377910	C	A	0.021728	0.0769522	0.411114	0.85152	0.000382572	93.6619	TRUE	0.0127183
	ALM-F/cognitive function	rs17132288	5	131336105	T	C	0.425044	0.384452	0.376358	0.307015	0.000298443	73.0592	TRUE	0.0705016
	ALM-F/cognitive function	rs1812175	4	145574844	G	A	0.830989	-0.0731894	0.260468	0.778717	0.00060618	148.439	TRUE	0.000203283
	ALM-F/cognitive function	rs2225226	13	51127270	T	C	0.216241	0.00747575	0.162971	0.963413	0.00151628	371.641	TRUE	5.5801e-10
	ALM-F/cognitive function	rs244711	5	176509193	T	C	0.68647	0.408915	0.405296	0.313009	0.000328716	80.4725	TRUE	0.136902
	ALM-F/cognitive function	rs2513303	11	68415569	A	C	0.845935	0.235874	0.373947	0.528191	0.00031502	77.1185	TRUE	0.027883
	ALM-F/cognitive function	rs2610986	4	18037231	T	C	0.655364	-0.337263	0.363789	0.353883	0.000314569	77.008	TRUE	0.0643123
	ALM-F/cognitive function	rs2871960	3	141121814	C	A	0.444956	-0.074985	0.177596	0.672863	0.00126851	310.833	TRUE	7.92707e-08
	ALM-F/cognitive function	rs2885697	1	41544279	T	G	0.66487	-0.394272	0.294928	0.181274	0.000462377	113.209	TRUE	0.0252283
	ALM-F/cognitive function	rs292168	5	36807189	G	A	0.44971	-0.0417026	0.291918	0.886403	0.000480966	117.762	TRUE	0.000648894
	ALM-F/cognitive function	rs31210	5	134361020	A	G	0.252654	-0.33326	0.34659	0.336281	0.000340025	83.2421	TRUE	0.0389456
	ALM-F/cognitive function	rs33973388	18	46611842	T	G	0.434593	0.649554	0.343659	0.0587433	0.000344588	84.3594	TRUE	0.238035
	ALM-F/cognitive function	rs34390533	3	184030838	A	C	0.247087	0.333171	0.38558	0.387545	0.000265503	64.9934	TRUE	0.07099
	ALM-F/cognitive function	rs34517439	1	78450517	A	C	0.122533	0.410371	0.35941	0.253541	0.000298911	73.1739	TRUE	0.0899798
	ALM-F/cognitive function	rs34776209	7	23513093	T	C	0.247653	0.256719	0.290204	0.376364	0.000478578	117.177	TRUE	0.00714602
	ALM-F/cognitive function	rs35309034	8	126498265	A	C	0.237808	0.0277251	0.296659	0.92554	0.000471601	115.468	TRUE	0.000741125
	ALM-F/cognitive function	rs35668185	5	168256455	C	T	0.20701	0.690464	0.333327	0.0383188	0.000370666	90.7461	TRUE	0.252005
	ALM-F/cognitive function	rs35732917	7	73013269	C	T	0.284129	-0.370785	0.385326	0.335917	0.000307848	75.3622	TRUE	0.0774096
	ALM-F/cognitive function	rs36226649	14	24835500	C	T	0.066606	0.13256	0.385253	0.730782	0.00028983	70.95	TRUE	0.0251658
	ALM-F/cognitive function	rs3764002	12	108618630	T	C	0.261427	0.207446	0.362151	0.56677	0.00031237	76.4696	TRUE	0.0204389
	ALM-F/cognitive function	rs3818416	13	78474468	C	A	0.764482	-0.0324644	0.407608	0.936519	0.000276753	67.748	TRUE	0.0144088
	ALM-F/cognitive function	rs4073154	3	129035485	G	A	0.77808	0.155243	0.386301	0.68778	0.000264951	64.8582	TRUE	0.024883
	ALM-F/cognitive function	rs42039	7	92244422	T	C	0.245183	-0.0123731	0.214468	0.953994	0.00087037	213.19	TRUE	2.5021e-06
	ALM-F/cognitive function	rs4239436	18	20731930	G	A	0.788149	0.104604	0.265158	0.693215	0.000564304	138.179	TRUE	0.000571174
	ALM-F/cognitive function	rs4752829	11	47396654	A	G	0.285597	0.240511	0.301363	0.424826	0.000485975	118.99	TRUE	0.00531245
	ALM-F/cognitive function	rs4982404	14	21539684	T	C	0.541017	0.0480931	0.360698	0.89393	0.000309196	75.6924	TRUE	0.00708158
	ALM-F/cognitive function	rs5742915	15	74336633	C	T	0.461325	-0.0432749	0.354067	0.902723	0.000321127	78.6141	TRUE	0.00563065
	ALM-F/cognitive function	rs59950280	4	3452345	A	G	0.330829	0.0884113	0.333243	0.790774	0.000382914	93.7458	TRUE	0.00485761
	ALM-F/cognitive function	rs59985551	2	56106928	T	C	0.226005	0.305871	0.292216	0.295225	0.00046908	114.851	TRUE	0.0113089
	ALM-F/cognitive function	rs62370472	5	52767109	C	T	0.20848	-0.229405	0.423516	0.588048	0.000264959	64.86	TRUE	0.0486708
	ALM-F/cognitive function	rs62370525	5	42173965	A	G	0.100121	-0.232428	0.396643	0.557884	0.000282318	69.1107	TRUE	0.041528
	ALM-F/cognitive function	rs62621812	7	127015083	A	G	0.020179	-0.604556	0.471128	0.199419	0.000283624	69.4305	TRUE	0.306221
	ALM-F/cognitive function	rs6567160	18	57829135	C	T	0.232377	-0.124148	0.248297	0.617075	0.000674956	165.292	TRUE	0.000212674
	ALM-F/cognitive function	rs6721000	2	218273453	G	A	0.684356	0.375472	0.358249	0.294603	0.000364088	89.135	TRUE	0.0534678
	ALM-F/cognitive function	rs6824748	4	17997066	A	G	0.159492	-0.0273316	0.189803	0.8855	0.00116285	284.914	TRUE	1.09712e-07
	ALM-F/cognitive function	rs6946050	7	46619217	C	A	0.552841	0.160656	0.311057	0.605517	0.000423151	103.601	TRUE	0.00468078
	ALM-F/cognitive function	rs6977416	7	150542711	A	G	0.334008	0.0501771	0.226991	0.825051	0.000779263	190.856	TRUE	1.93142e-05
	ALM-F/cognitive function	rs706402	1	56632321	C	T	0.198317	0.402676	0.372476	0.279661	0.000282386	69.1272	TRUE	0.0876043
	ALM-F/cognitive function	rs7229520	18	46516468	A	G	0.662089	0.341381	0.40564	0.400021	0.000277402	67.9068	TRUE	0.0858149
	ALM-F/cognitive function	rs72656010	8	57122215	C	T	0.131952	0.188274	0.18969	0.320935	0.00114317	280.086	TRUE	6.84135e-06
	ALM-F/cognitive function	rs77978038	8	57173316	G	T	0.22742	0.297017	0.274363	0.279	0.000554631	135.809	TRUE	0.00562095
	ALM-F/cognitive function	rs7957882	12	131617417	A	C	0.665411	-0.272231	0.315923	0.388851	0.000394208	96.5117	TRUE	0.0170813
	ALM-F/cognitive function	rs798528	7	2772431	C	A	0.30644	0.552825	0.255353	0.0303916	0.00061337	150.201	TRUE	0.0529272
	ALM-F/cognitive function	rs8077653	17	62008965	G	T	0.649332	0.0899085	0.187809	0.632135	0.00114082	279.509	TRUE	5.82566e-07
	ALM-F/cognitive function	rs905938	1	154991389	C	T	0.265192	0.0231601	0.301082	0.938685	0.000465009	113.854	TRUE	0.000723736
	ALM-F/cognitive function	rs9391254	6	105377347	T	C	0.320308	0.0216356	0.342563	0.949641	0.000334869	81.9794	TRUE	0.003659
	ALM-F/cognitive function	rs9634212	12	93993266	A	C	0.221446	0.279064	0.212713	0.189545	0.000905421	221.783	TRUE	0.000305713
	ALM-F/cognitive function	rs972283	7	130466854	G	A	0.51254	-0.228574	0.403122	0.570707	0.000289313	70.8234	TRUE	0.0389675
	ALM-F/cognitive function	rs9905385	17	59498250	G	A	0.670641	0.0814152	0.269512	0.762589	0.000560499	137.247	TRUE	0.000433632
	low hand grip strength/cognitive performance	rs10952289	7	150524681	C	T	0.2908	0.00114	0.00301	0.704001	0.000853552	219.141	TRUE	0.000232341
	low hand grip strength/cognitive performance	rs11236213	11	74394369	A	G	0.3452	-0.00038	0.00309	0.901	0.00109356	280.829	TRUE	1.22267e-05
	low hand grip strength/cognitive performance	rs12140813	1	227776827	T	C	0.1888	-0.00765	0.00365	0.0362001	0.000789383	202.653	TRUE	0.0178516
	low hand grip strength/cognitive performance	rs143459567	16	24600412	T	C	0.03231	-0.01914	0.00731	0.00888996	0.00104222	267.629	TRUE	0.00959906
	low hand grip strength/cognitive performance	rs2899611	15	58327347	G	T	0.5119	0.00528	0.00285	0.0637999	0.000928716	238.457	TRUE	0.00487363
	low hand grip strength/cognitive performance	rs3118903	13	51099577	A	G	0.2024	-0.00432	0.00344	0.209	0.00112914	289.974	TRUE	0.000184589
	low hand grip strength/cognitive performance	rs34415150	6	32560477	G	A	0.1718	-0.01005	0.00377	0.00773998	0.00203054	521.936	TRUE	4.61203e-05
	low hand grip strength/cognitive performance	rs62102286	18	46592408	G	T	0.4507	-0.00136	0.00288	0.636999	0.00116636	299.544	TRUE	1.51936e-05
	low hand grip strength/cognitive performance	rs7624084	3	141093285	C	T	0.4337	0.00629	0.00289	0.0295999	0.000903723	232.034	TRUE	0.0105314
	low hand grip strength/cognitive performance	rs79723785	19	55818225	C	T	0.01531	-0.01468	0.01102	0.183	0.000909493	233.516	TRUE	0.00190758
	low hand grip strength/cognitive performance	rs958685	2	70703847	A	C	0.5153	0.0009	0.00285	0.753999	0.000915181	234.978	TRUE	0.000107998
	low hand grip strength/cognitive function	rs10846071	12	15016236	T	C	0.3917	0.21709	0.214781	0.312135	0.000893464	229.397	TRUE	0.500647
	low hand grip strength/cognitive function	rs10952289	7	150524681	C	T	0.3436	-0.112644	0.218391	0.606001	0.000853552	219.141	TRUE	0.274793
	low hand grip strength/cognitive function	rs11236213	11	74394369	A	G	0.3136	0.0396825	0.198413	0.841481	0.00109356	280.829	TRUE	0.117251
	low hand grip strength/cognitive function	rs12140813	1	227776827	T	C	0.1856	0.244618	0.225049	0.277056	0.000789383	202.653	TRUE	0.613906
	low hand grip strength/cognitive function	rs143384	20	34025756	G	A	0.4088	-0.0733945	0.172477	0.670449	0.00143572	368.821	TRUE	0.097056
	low hand grip strength/cognitive function	rs143459567	16	24600412	T	C	0.0386	-0.212658	0.217722	0.328696	0.00104222	267.629	TRUE	0.488452
	low hand grip strength/cognitive function	rs2899611	15	58327347	G	T	0.5049	0.336427	0.222738	0.130937	0.000928716	238.457	TRUE	0.910555
	low hand grip strength/cognitive function	rs3118903	13	51099577	A	G	0.2185	-0.0469565	0.187826	0.802587	0.00112914	289.974	TRUE	0.105409
	low hand grip strength/cognitive function	rs7624084	3	141093285	C	T	0.4423	0.0724299	0.212617	0.73336	0.000903723	232.034	TRUE	0.187227
	low hand grip strength/cognitive function	rs958685	2	70703847	A	C	0.5142	0.224299	0.221963	0.312243	0.000915181	234.978	TRUE	0.559989
	walking pace/cognitive performance	rs10750025	11	113424042	T	C	0.6599	-0.00381	0.00306	0.213	3.02937e-05	13.9329	TRUE	0.00755585
	walking pace/cognitive performance	rs10828258	10	21929734	G	A	0.3367	-0.00761	0.00305	0.0126999	3.78118e-05	17.3908	TRUE	0.0343076
	walking pace/cognitive performance	rs11152989	6	96936061	T	C	0.3384	-0.00318	0.00307	0.3	2.4239e-05	11.1481	TRUE	0.0137181
	walking pace/cognitive performance	rs11682482	2	226486479	G	T	0.7058	0.00832	0.00306	0.00657007	2.79477e-05	12.8539	TRUE	0.1713
	walking pace/cognitive performance	rs11848096	14	100969235	C	T	0.3997	-0.00192	0.00296	0.517001	2.67392e-05	12.298	TRUE	0.00345608
	walking pace/cognitive performance	rs12042959	1	243533273	G	A	0.1259	0.0002	0.00404	0.96	3.89005e-05	17.8915	TRUE	3.86688e-05
	walking pace/cognitive performance	rs12747822	1	91201451	A	T	0.09014	0.00956	0.00478	0.0455995	2.44666e-05	11.2528	TRUE	0.0900689
	walking pace/cognitive performance	rs139398785	2	161132876	G	C	0.1514	-0.00088	0.00413	0.831	2.41162e-05	11.0916	TRUE	0.00183923
	walking pace/cognitive performance	rs144333966	4	61109385	G	A	0.01361	0.01133	0.01162	0.33	2.67819e-05	12.3177	TRUE	0.0101174
	walking pace/cognitive performance	rs2037735	19	48012469	T	C	0.1156	0.0015	0.00438	0.733	2.69353e-05	12.3882	TRUE	0.00136747
	walking pace/cognitive performance	rs205262	6	34563164	G	A	0.2993	-0.0054	0.00321	0.0922996	2.98273e-05	13.7184	TRUE	0.0207431
	walking pace/cognitive performance	rs2170670	12	16944621	A	G	0.6037	-0.00164	0.00292	0.573	2.3969e-05	11.0239	TRUE	0.00472547
	walking pace/cognitive performance	rs2297600	1	32207581	G	T	0.1497	-0.00173	0.00379	0.648	3.80572e-05	17.5037	TRUE	0.000173447
	walking pace/cognitive performance	rs2439823	10	99778226	G	A	0.551	-0.00717	0.00287	0.0124	2.62711e-05	12.0827	TRUE	0.154699
	walking pace/cognitive performance	rs2602731	19	4944771	G	A	0.7364	-0.00703	0.00307	0.0219999	2.55357e-05	11.7445	TRUE	0.127675
	walking pace/cognitive performance	rs35711462	5	50847577	G	A	0.5119	-0.00205	0.00285	0.472	2.56621e-05	11.8027	TRUE	0.00499381
	walking pace/cognitive performance	rs4109292	10	126710654	A	G	0.4694	0.0008	0.00285	0.780001	2.7032e-05	12.4327	TRUE	0.00114837
	walking pace/cognitive performance	rs4516268	17	1846831	A	C	0.1837	-0.00118	0.00361	0.744	3.0184e-05	13.8824	TRUE	0.000660634
	walking pace/cognitive performance	rs45583845	14	57858194	G	C	0.03912	-0.00936	0.00778	0.229	2.62185e-05	12.0585	TRUE	0.0203359
	walking pace/cognitive performance	rs4715208	6	50829471	G	A	0.7636	-0.00833	0.0033	0.0116001	2.61594e-05	12.0314	TRUE	0.159164
	walking pace/cognitive performance	rs4839898	6	97546759	A	G	0.09524	-0.0005	0.00457	0.913	3.3321e-05	15.3253	TRUE	0.000206892
	walking pace/cognitive performance	rs57800857	4	140863365	C	A	0.3299	0.00588	0.00297	0.0474996	3.48877e-05	16.0458	TRUE	0.0188629
	walking pace/cognitive performance	rs6763292	3	129044705	G	A	0.8027	-0.0023	0.00345	0.504001	3.14556e-05	14.4673	TRUE	0.00127951
	walking pace/cognitive performance	rs7789719	7	66893916	C	T	0.7942	0.0081	0.00344	0.0186999	2.48674e-05	11.4371	TRUE	0.148265
	walking pace/cognitive performance	rs7795394	7	113560607	A	T	0.6003	0.0004	0.00295	0.891	4.05867e-05	18.6671	TRUE	3.28217e-05
	walking pace/cognitive performance	rs8010773	14	46956863	C	T	0.3793	-0.00279	0.00293	0.342	3.14992e-05	14.4873	TRUE	0.00269068
	walking pace/cognitive performance	rs8011870	14	80173397	A	G	0.2449	-0.00054	0.00315	0.863	2.51401e-05	11.5625	TRUE	0.0013809
	walking pace/cognitive performance	rs819167	20	32903687	G	A	0.94558	0.00227	0.00577	0.693999	2.97032e-05	13.6613	TRUE	0.000846244
	walking pace/cognitive function	rs10828258	10	21929734	G	A	0.319319	0.0107222	1.04006	0.991775	0	17.3908	TRUE	0.140205
	walking pace/cognitive function	rs10862220	12	81430599	G	T	0.674897	-0.642271	1.12992	0.569749	0	14.2669	TRUE	0.428305
	walking pace/cognitive function	rs10883618	10	103117653	A	G	0.372248	0.192054	1.26756	0.879569	0	13.1122	TRUE	0.284238
	walking pace/cognitive function	rs11077815	17	74389890	C	T	0.623657	1.38785	1.31775	0.292253	0	10.9859	TRUE	0.87856
	walking pace/cognitive function	rs113825410	1	40057543	G	A	0.224386	1.22563	1.30507	0.347664	0	12.4305	TRUE	0.789941
	walking pace/cognitive function	rs11548200	1	156290656	C	T	0.066034	-0.130915	1.27798	0.918408	0	14.5976	TRUE	0.276227
	walking pace/cognitive function	rs11732213	4	1704244	C	T	0.195605	-0.818652	1.24435	0.510606	0	12.1476	TRUE	0.548646
	walking pace/cognitive function	rs12042959	1	243533273	G	A	0.14387	-0.246692	1.02656	0.81009	0	17.8915	TRUE	0.205741
	walking pace/cognitive function	rs12461902	19	30265235	A	G	0.329608	0.761421	1.1983	0.525157	0	13.0453	TRUE	0.511382
	walking pace/cognitive function	rs1592	2	135722143	C	A	0.395455	-0.0671024	1.26152	0.957579	0	12.2098	TRUE	0.230272
	walking pace/cognitive function	rs2170670	12	16944621	A	G	0.606925	0.14109	1.31213	0.914371	0	11.0239	TRUE	0.281368
	walking pace/cognitive function	rs2645979	12	84017043	A	G	0.357204	-0.754237	1.14876	0.51146	0	15.6863	TRUE	0.48994
	walking pace/cognitive function	rs273512	19	18224729	T	C	0.405352	1.30366	0.962228	0.175469	0	20.7123	TRUE	0.765937
	walking pace/cognitive function	rs28519617	3	135874930	G	T	0.269813	1.39003	1.26702	0.272603	0	11.9763	TRUE	0.876117
	walking pace/cognitive function	rs35711462	5	50847577	G	A	0.511213	-0.348875	1.28386	0.785823	0	11.8027	TRUE	0.339029
	walking pace/cognitive function	rs4516268	17	1846831	A	C	0.193704	1.46489	1.13936	0.198543	0	13.8824	TRUE	0.945274
	walking pace/cognitive function	rs4839898	6	97546759	A	G	0.109786	0.222113	1.08759	0.838177	0	15.3253	TRUE	0.241297
	walking pace/cognitive function	rs55680124	2	105984624	T	C	0.154913	-0.763359	1.19158	0.521766	0	13.8956	TRUE	0.482152
	walking pace/cognitive function	rs613872	18	53210302	T	G	0.825829	0.312768	0.815916	0.701473	0	28.6201	TRUE	0.125846
	walking pace/cognitive function	rs62048402	16	53803223	A	G	0.403579	-0.222776	0.982242	0.820576	0	21.5931	TRUE	0.179834
	walking pace/cognitive function	rs6763292	3	129044705	G	A	0.780939	0.187728	1.12637	0.867632	0	14.4673	TRUE	0.233029
	walking pace/cognitive function	rs7789719	7	66893916	C	T	0.782126	0.0819481	1.27605	0.948795	0	11.4371	TRUE	0.254427
	walking pace/cognitive function	rs7896518	10	65104500	G	A	0.427878	1.07097	0.910824	0.239665	0	22.4776	TRUE	0.600031
	walking pace/cognitive function	rs8010773	14	46956863	C	T	0.38208	0.710128	1.12641	0.52841	0	14.4873	TRUE	0.457422
	walking pace/cognitive function	rs819167	20	32903687	G	A	0.936466	0.272164	1.27854	0.831427	0	13.6613	TRUE	0.305386
	walking pace/cognitive function	rs830627	3	71675270	A	G	0.417471	0.835519	1.2398	0.500367	0	12.3178	TRUE	0.554174
	walking pace/cognitive function	rs9366651	6	26336696	T	G	0.507037	-0.231935	0.990995	0.814952	0	20.6868	TRUE	0.165787
	cognitive performance/ALM	rs1009950	7	157536448	T	G	0.4092	-0.0026	0.0019	0.1738	0.000176248	45.4516	TRUE	1.34181e-05
	cognitive performance/ALM	rs10191758	2	144263280	G	A	0.3914	-0.0022	0.0019	0.2559	0.000182125	46.9676	TRUE	3.05264e-06
	cognitive performance/ALM	rs1035738	15	52196830	T	C	0.0355	0.0045	0.0052	0.3861	0.000137263	35.3967	TRUE	1.95761e-06
	cognitive performance/ALM	rs11117646	1	216830128	A	T	0.1986	0.0027	0.0023	0.2419	0.00015586	40.193	TRUE	1.8296e-05
	cognitive performance/ALM	rs11123820	2	100871186	G	A	0.3933	0.0042	0.0019	0.0312198	0.000284921	73.4846	TRUE	1.14695e-07
	cognitive performance/ALM	rs112780312	1	153797015	A	G	0.2747	-0.0049	0.0021	0.0197201	0.000170218	43.8964	TRUE	0.000113068
	cognitive performance/ALM	rs12435486	14	98670849	A	G	0.2454	0.0021	0.0022	0.3522	0.000124058	31.9909	TRUE	0.000135812
	cognitive performance/ALM	rs12439619	15	82546946	G	T	0.3136	0.0048	0.002	0.0185498	0.000170964	44.0888	TRUE	0.000190821
	cognitive performance/ALM	rs12448902	16	28871191	G	C	0.396	0.0019	0.0019	0.3225	0.000294049	75.8396	TRUE	8.22605e-11
	cognitive performance/ALM	rs12535854	7	105063372	G	C	0.6674	0.0032	0.002	0.119	0.000141286	36.4341	TRUE	0.000206197
	cognitive performance/ALM	rs12536800	7	128381058	C	G	0.2752	-0.0016	0.0021	0.4523	0.00015179	39.1434	TRUE	1.31937e-05
	cognitive performance/ALM	rs12635303	3	8246179	T	C	0.3083	-0.0005	0.002	0.811	0.0001415	36.4894	TRUE	3.82677e-06
	cognitive performance/ALM	rs12773747	10	67188211	A	T	0.2427	0.003	0.0022	0.1791	0.000147116	37.9377	TRUE	4.11787e-05
	cognitive performance/ALM	rs13120565	4	10704137	T	A	0.6231	0.0003	0.002	0.8613	0.000152929	39.437	TRUE	1.17826e-06
	cognitive performance/ALM	rs13163336	5	87943710	A	C	0.1574	0.0023	0.0026	0.3777	0.000288198	74.3301	TRUE	3.01398e-09
	cognitive performance/ALM	rs13253386	8	14002020	G	T	0.5113	0.0015	0.0019	0.4382	0.000168527	43.4602	TRUE	3.15517e-06
	cognitive performance/ALM	rs136554	22	27255690	A	G	0.4414	0.0014	0.0019	0.4653	0.000124932	32.2165	TRUE	7.92828e-05
	cognitive performance/ALM	rs1415802	20	22245008	G	T	0.3793	0.004	0.002	0.0395503	0.000142033	36.627	TRUE	0.000523158
	cognitive performance/ALM	rs1479073	5	101105998	T	C	0.687	0.0002	0.002	0.9081	0.000128457	33.1254	TRUE	9.81989e-06
	cognitive performance/ALM	rs1523048	3	35527409	C	T	0.6392	-0.0012	0.002	0.534101	0.000151363	39.0331	TRUE	9.76672e-06
	cognitive performance/ALM	rs159428	20	31099311	C	T	0.5262	0.0009	0.0019	0.652701	0.000140423	36.2116	TRUE	1.43474e-05
	cognitive performance/ALM	rs17002025	19	12530177	A	G	0.1246	-0.0014	0.0029	0.636099	0.000197916	51.0404	TRUE	5.41159e-07
	cognitive performance/ALM	rs17049085	2	57948003	C	T	0.1188	-0.0007	0.0029	0.8142	0.000133092	34.3209	TRUE	4.88149e-06
	cognitive performance/ALM	rs17106817	14	69716957	C	T	0.2751	-0.0012	0.0021	0.5587	0.000139792	36.0487	TRUE	1.91085e-05
	cognitive performance/ALM	rs1812587	5	62991802	T	G	0.4566	-0.0021	0.0019	0.2698	0.000125538	32.3726	TRUE	0.000168719
	cognitive performance/ALM	rs2143103	1	22430069	A	G	0.1359	0.005	0.0027	0.0667206	0.000140362	36.196	TRUE	0.000541466
	cognitive performance/ALM	rs2180111	14	27177910	G	A	0.7287	-0.0046	0.0021	0.0321603	0.000136355	35.1624	TRUE	0.001406
	cognitive performance/ALM	rs2239647	14	33292743	C	A	0.551	-0.0009	0.0019	0.6557	0.000217187	56.0113	TRUE	4.04294e-08
	cognitive performance/ALM	rs2295499	4	2717690	T	C	0.4431	-0.004	0.0019	0.03472	0.000180109	46.4474	TRUE	5.43129e-05
	cognitive performance/ALM	rs2439649	9	111875463	A	G	0.5409	-0.0009	0.0019	0.624701	0.000128014	33.0111	TRUE	2.80143e-05
	cognitive performance/ALM	rs2647995	16	51577196	C	T	0.2824	0.002	0.0021	0.3532	0.000143343	36.9646	TRUE	4.28062e-05
	cognitive performance/ALM	rs2652454	2	155670915	C	T	0.5572	0.0021	0.0019	0.2566	0.000125682	32.4099	TRUE	0.000182331
	cognitive performance/ALM	rs2721173	8	145744429	T	C	0.472	-0.0033	0.0019	0.0771205	0.000136511	35.2026	TRUE	0.000339768
	cognitive performance/ALM	rs2737339	8	31013470	G	A	0.388	0.0036	0.0019	0.0637206	0.000161477	41.6418	TRUE	0.000120169
	cognitive performance/ALM	rs276626	16	13156649	G	A	0.1699	-0.0014	0.0025	0.5919	0.00011667	30.0856	TRUE	5.91293e-05
	cognitive performance/ALM	rs2799399	10	130113462	T	G	0.4351	-0.0041	0.0019	0.0344001	0.00012013	30.9779	TRUE	0.00228626
	cognitive performance/ALM	rs2836921	21	40516070	A	G	0.3573	-0.0022	0.002	0.2658	0.00011682	30.1244	TRUE	0.000212941
	cognitive performance/ALM	rs2852931	11	90566513	A	G	0.879	-0.0005	0.0029	0.8752	0.000207543	53.5237	TRUE	4.50326e-07
	cognitive performance/ALM	rs3128341	1	72749848	C	T	0.7948	-0.001	0.0023	0.679	0.000322987	83.3056	TRUE	3.12598e-13
	cognitive performance/ALM	rs335426	5	176908731	C	A	0.5442	0.0018	0.0019	0.3613	0.000194636	50.1946	TRUE	1.00347e-06
	cognitive performance/ALM	rs34802460	19	713148	T	C	0.226	0.0052	0.0023	0.02362	0.000140273	36.173	TRUE	0.00278339
	cognitive performance/ALM	rs34811474	4	25408838	A	G	0.2312	-0.0014	0.0022	0.5464	0.000269681	69.5531	TRUE	2.24698e-09
	cognitive performance/ALM	rs35853157	4	140780768	T	A	0.3283	-0.0003	0.002	0.8995	0.000127953	32.9956	TRUE	9.8226e-06
	cognitive performance/ALM	rs3735478	7	44800176	T	G	0.2906	0.0022	0.0021	0.2952	0.000211987	54.6701	TRUE	2.79431e-07
	cognitive performance/ALM	rs3860537	3	108103433	C	T	0.7629	-0.0005	0.0022	0.8376	0.000126881	32.7189	TRUE	1.87428e-05
	cognitive performance/ALM	rs39302	7	21467190	C	T	0.7989	-0.001	0.0024	0.664899	0.000135378	34.9105	TRUE	9.62653e-06
	cognitive performance/ALM	rs3943667	4	65831184	T	C	0.7071	-0.0008	0.0021	0.710101	0.000137147	35.3666	TRUE	7.35569e-06
	cognitive performance/ALM	rs4342312	5	92477890	A	C	0.3794	-0.0035	0.0019	0.0747894	0.000150551	38.8237	TRUE	0.000175855
	cognitive performance/ALM	rs4937860	11	133814713	G	A	0.1071	-0.0012	0.0031	0.6971	0.000113581	29.2889	TRUE	2.5096e-05
	cognitive performance/ALM	rs4976976	8	143311653	A	G	0.4	0.0034	0.0019	0.0787807	0.000185473	47.831	TRUE	1.54884e-05
	cognitive performance/ALM	rs56135595	6	51690108	T	G	0.15	-0.0019	0.0026	0.465799	0.000119096	30.7112	TRUE	6.99136e-05
	cognitive performance/ALM	rs62065449	17	43569909	C	T	0.1853	-0.0006	0.0024	0.7953	0.000221247	57.0586	TRUE	3.31869e-08
	cognitive performance/ALM	rs620729	6	11508671	C	A	0.3242	0.0012	0.002	0.545301	0.000157655	40.6561	TRUE	3.27003e-06
	cognitive performance/ALM	rs62169190	2	145078775	T	C	0.1881	-0.0033	0.0024	0.178	0.000121548	31.3436	TRUE	0.000321784
	cognitive performance/ALM	rs6509441	19	50138023	A	T	0.2335	0.0044	0.0023	0.0498001	0.000125149	32.2724	TRUE	0.00117315
	cognitive performance/ALM	rs6798941	3	52893465	T	C	0.2958	-0.0003	0.0021	0.8774	0.000131361	33.8744	TRUE	7.32068e-06
	cognitive performance/ALM	rs6860626	5	59636727	T	C	0.1745	0.0009	0.0025	0.7224	0.000112003	28.882	TRUE	1.42358e-05
	cognitive performance/ALM	rs6903716	6	21956404	G	A	0.291	-0.0025	0.0021	0.2351	0.000134927	34.7941	TRUE	7.51675e-05
	cognitive performance/ALM	rs6952104	7	24171927	T	C	0.5066	-0.0011	0.0019	0.5478	0.000173385	44.7133	TRUE	1.1398e-06
	cognitive performance/ALM	rs6975134	7	133531432	C	T	0.3998	0.0025	0.0019	0.1959	0.000234794	60.5534	TRUE	1.81006e-07
	cognitive performance/ALM	rs702222	9	23805569	T	C	0.3597	0.0008	0.002	0.6877	0.000176741	45.5787	TRUE	2.84269e-07
	cognitive performance/ALM	rs7044246	9	134866271	T	C	0.7003	0.0034	0.0021	0.0959091	0.000129395	33.3674	TRUE	0.000456933
	cognitive performance/ALM	rs7256776	19	31952890	A	G	0.3293	-0.0006	0.002	0.758099	0.000143313	36.9569	TRUE	2.49889e-06
	cognitive performance/ALM	rs72739469	15	65738080	C	T	0.0555	0.0032	0.0042	0.44	0.000131681	33.9571	TRUE	3.35244e-05
	cognitive performance/ALM	rs73845427	3	85327518	A	G	0.0326	0.0039	0.0053	0.462701	0.00012193	31.4421	TRUE	3.17588e-05
	cognitive performance/ALM	rs73989053	2	213403091	A	G	0.1706	0.0025	0.0025	0.3107	0.000132465	34.1591	TRUE	5.72324e-05
	cognitive performance/ALM	rs75973558	5	26880925	G	A	0.1302	0.0032	0.0028	0.2599	0.000127198	32.8009	TRUE	8.83199e-05
	cognitive performance/ALM	rs7599860	2	186243561	A	C	0.2388	-0.0012	0.0023	0.6009	0.000136162	35.1127	TRUE	1.18043e-05
	cognitive performance/ALM	rs77128898	11	61313525	T	C	0.0354	-0.0042	0.0052	0.4204	9.2538e-05	23.8621	TRUE	1.59146e-05
	cognitive performance/ALM	rs78358737	2	118627164	G	T	0.0445	0.0084	0.0046	0.0669807	0.000118571	30.5758	TRUE	0.000128849
	cognitive performance/ALM	rs78382112	1	181535715	A	G	0.0518	0.0033	0.0043	0.4369	0.00014771	38.091	TRUE	3.603e-05
	cognitive performance/ALM	rs8058881	16	76524013	G	C	0.2549	-0.0011	0.0022	0.610401	0.000125721	32.4199	TRUE	4.70907e-05
	cognitive performance/ALM	rs830383	5	165473194	G	A	0.6272	-0.0006	0.0019	0.7438	0.000177437	45.7584	TRUE	3.66272e-07
	cognitive performance/ALM	rs875361	1	37865954	A	G	0.4553	-0.0008	0.0019	0.6824	0.000130336	33.6101	TRUE	2.08851e-05
	cognitive performance/ALM	rs991871	8	93164505	A	T	0.7664	-0.0006	0.0022	0.8043	0.000218392	56.3222	TRUE	2.3358e-08
	cognitive performance/ALM	rs9930063	16	62194176	C	T	0.4403	0.0029	0.0019	0.1292	0.000132447	34.1544	TRUE	0.000317868
	cognitive function/ALM	rs10057279	5	126171594	C	A	0.02584	0.0175109	0.0387742	0.651548	0.00128721	20.832	TRUE	5.32068e-12
	cognitive function/ALM	rs10929935	2	149892614	C	T	0.3529	0.0144928	0.0414079	0.726339	0.00106548	24.096	TRUE	3.10895e-22
	cognitive function/ALM	rs11867130	16	6594206	T	C	0.492	0.00440529	0.0418502	0.916167	0.00103032	20.6472	TRUE	1.77637e-12
	cognitive function/ALM	rs12678322	8	119394878	G	A	0.2167	0.03663	0.0421245	0.384538	0.00101205	22.8864	TRUE	4.24304e-15
	cognitive function/ALM	rs12960937	18	24066991	T	C	0.4145	0.0336634	0.039604	0.395325	0.00123784	26.8647	TRUE	3.0254e-12
	cognitive function/ALM	rs143238748	2	182277475	G	A	0.02883	-0.0013089	0.0379581	0.972492	0.00130742	21.1596	TRUE	2.05731e-08
	cognitive function/ALM	rs1763525	6	134489246	G	A	0.0398	0.0411765	0.0346405	0.234566	0.00178919	28.9706	TRUE	1.22586e-27
	cognitive function/ALM	rs28495081	4	156192346	A	G	0.09344	0.0431373	0.0392157	0.271332	0.000991476	21.1632	TRUE	6.09857e-09
	cognitive function/ALM	rs28653437	4	139496495	T	C	0.2535	0.0230326	0.0403071	0.567709	0.00102734	22.2915	TRUE	1.14314e-33
	cognitive function/ALM	rs3793382	8	80569874	C	T	0.09543	-0.0178372	0.0367893	0.627784	0.00138913	28.2051	TRUE	2.61809e-07
	cognitive function/ALM	rs454684	5	62608394	G	A	0.2515	0.0493827	0.0452675	0.275313	0.000889267	20.1073	TRUE	3.16303e-07
	cognitive function/ALM	rs4981211	14	20958056	A	G	0.3549	-0.0390947	0.0411523	0.342112	0.00108152	23.4685	TRUE	8.27101e-23
	cognitive function/ALM	rs6006617	22	44409367	A	G	0.1839	-0.0351494	0.0439367	0.423711	0.000971806	21.0854	TRUE	2.51643e-06
	cognitive function/ALM	rs60737756	8	61009069	T	C	0.0835	0.00994475	0.0364641	0.785063	0.00125356	24.6634	TRUE	5.32068e-12
	cognitive function/ALM	rs611667	4	31434681	T	C	0.05567	0.0403309	0.0372285	0.27866	0.000983169	15.9066	TRUE	3.10895e-22
	cognitive function/ALM	rs76442577	3	164158137	T	C	0.04871	0.0178571	0.0409664	0.662911	0.000839914	15.749	TRUE	1.77637e-12
	cognitive function/ALM	rs79107214	5	173687968	T	C	0.1421	0.0777958	0.0437601	0.0754404	0.000928178	18.5985	TRUE	4.24304e-15
	cognitive function/ALM	rs9399012	6	99492949	T	C	0.05368	0.0880682	0.0407197	0.0305573	0.00113294	21.2498	TRUE	3.0254e-12
	cognitive performance/ALM-M	rs1009950	7	157536448	T	G	0.4184	0.116842	0.151464	0.44046	0.000176248	45.4516	TRUE	0.000176905
	cognitive performance/ALM-M	rs10129426	14	104018455	A	G	0.5306	-0.575753	0.148362	0.000104142	0.000184779	47.6521	TRUE	0.115423
	cognitive performance/ALM-M	rs10189857	2	60713235	G	A	0.4184	0.244641	0.123457	0.0475249	0.000254999	65.7653	TRUE	0.000136319
	cognitive performance/ALM-M	rs10191758	2	144263280	G	A	0.381	-0.105482	0.146513	0.471556	0.000182125	46.9676	TRUE	7.99668e-05
	cognitive performance/ALM-M	rs1035738	15	52196830	T	C	0.02721	-0.0704711	0.153715	0.646627	0.000137263	35.3967	TRUE	4.74719e-05
	cognitive performance/ALM-M	rs10865397	2	73358292	G	A	0.5221	0.567285	0.170225	0.000860507	0.000140007	36.1044	TRUE	0.169476
	cognitive performance/ALM-M	rs10875914	12	49422094	G	A	0.3554	0.295158	0.121109	0.0148041	0.000258008	66.5417	TRUE	0.000303151
	cognitive performance/ALM-M	rs11079849	17	47090785	T	C	0.3078	0.319492	0.150914	0.034256	0.000169766	43.7798	TRUE	0.00545268
	cognitive performance/ALM-M	rs11117646	1	216830128	A	T	0.1905	-0.0332393	0.156164	0.831445	0.00015586	40.193	TRUE	6.0364e-05
	cognitive performance/ALM-M	rs11123820	2	100871186	G	A	0.4065	0.198134	0.118622	0.0948598	0.000284921	73.4846	TRUE	1.73901e-05
	cognitive performance/ALM-M	rs11138947	9	72110562	T	C	0.733	0.55606	0.181643	0.00220395	0.000118099	30.454	TRUE	0.175703
	cognitive performance/ALM-M	rs112780312	1	153797015	A	G	0.2534	0.22908	0.149603	0.125708	0.000170218	43.8964	TRUE	0.00112171
	cognitive performance/ALM-M	rs11662271	18	50907365	C	T	0.5153	-0.155972	0.122815	0.204094	0.000268868	69.3433	TRUE	7.68657e-06
	cognitive performance/ALM-M	rs11720523	3	71545170	A	C	0.4456	0.363131	0.175745	0.0388059	0.000129987	33.5201	TRUE	0.02715
	cognitive performance/ALM-M	rs12435486	14	98670849	A	G	0.2483	0.109081	0.18172	0.548327	0.000124058	31.9909	TRUE	0.00128157
	cognitive performance/ALM-M	rs12439619	15	82546946	G	T	0.3129	0.386136	0.153192	0.0117155	0.000170964	44.0888	TRUE	0.0144758
	cognitive performance/ALM-M	rs12441495	15	41222487	C	G	0.1361	-0.0355074	0.162205	0.826725	0.000155922	40.2089	TRUE	0.000103947
	cognitive performance/ALM-M	rs12448902	16	28871191	G	C	0.3197	-0.177096	0.111447	0.112047	0.000294049	75.8396	TRUE	2.09243e-06
	cognitive performance/ALM-M	rs12535854	7	105063372	G	C	0.6667	0.143139	0.169704	0.398972	0.000141286	36.4341	TRUE	0.00104994
	cognitive performance/ALM-M	rs12536800	7	128381058	C	G	0.2806	0.0868401	0.162945	0.594075	0.00015179	39.1434	TRUE	0.000288728
	cognitive performance/ALM-M	rs12635303	3	8246179	T	C	0.2925	-0.111128	0.16537	0.501587	0.0001415	36.4894	TRUE	0.00049447
	cognitive performance/ALM-M	rs12773747	10	67188211	A	T	0.2262	-0.104097	0.162248	0.521137	0.000147116	37.9377	TRUE	0.000279574
	cognitive performance/ALM-M	rs13107325	4	103188709	T	C	0.09014	0.125837	0.0980026	0.199135	0.000484352	124.945	TRUE	1.07312e-08
	cognitive performance/ALM-M	rs13120565	4	10704137	T	A	0.6429	-0.090634	0.160169	0.571485	0.000152929	39.437	TRUE	0.000205751
	cognitive performance/ALM-M	rs13163336	5	87943710	A	C	0.1735	0.13637	0.121592	0.26206	0.000288198	74.3301	TRUE	5.05405e-06
	cognitive performance/ALM-M	rs13253386	8	14002020	G	T	0.5051	0.0212101	0.154257	0.890636	0.000168527	43.4602	TRUE	2.81874e-05
	cognitive performance/ALM-M	rs136554	22	27255690	A	G	0.4592	0.202082	0.180828	0.263766	0.000124932	32.2165	TRUE	0.00459968
	cognitive performance/ALM-M	rs1408579	10	101912194	T	C	0.5	-0.0402392	0.167573	0.810229	0.00014112	36.3914	TRUE	0.000189332
	cognitive performance/ALM-M	rs1415802	20	22245008	G	T	0.4031	0.0027468	0.170558	0.987151	0.000142033	36.627	TRUE	9.9066e-05
	cognitive performance/ALM-M	rs1479073	5	101105998	T	C	0.6888	-0.0733195	0.176165	0.677265	0.000128457	33.1254	TRUE	0.000598364
	cognitive performance/ALM-M	rs148696809	6	28934352	C	T	0.08163	0.160128	0.107395	0.135956	0.000247144	63.739	TRUE	6.92094e-07
	cognitive performance/ALM-M	rs1507010	16	7657373	G	A	0.4949	0.57862	0.165311	0.000464934	0.000149284	38.4969	TRUE	0.157731
	cognitive performance/ALM-M	rs1523048	3	35527409	C	T	0.6003	-0.0767613	0.165755	0.643292	0.000151363	39.0331	TRUE	0.000261896
	cognitive performance/ALM-M	rs1567154	16	50950805	T	C	0.2653	0.507002	0.169456	0.00277205	0.000163029	42.042	TRUE	0.0948355
	cognitive performance/ALM-M	rs159428	20	31099311	C	T	0.5068	-0.0916856	0.168923	0.587291	0.000140423	36.2116	TRUE	0.000545694
	cognitive performance/ALM-M	rs17002025	19	12530177	A	G	0.1378	-0.223616	0.150894	0.138355	0.000197916	51.0404	TRUE	0.000890489
	cognitive performance/ALM-M	rs17049085	2	57948003	C	T	0.1105	-0.0630607	0.166758	0.705314	0.000133092	34.3209	TRUE	0.000255992
	cognitive performance/ALM-M	rs17106817	14	69716957	C	T	0.284	-0.106862	0.172023	0.534464	0.000139792	36.0487	TRUE	0.000686169
	cognitive performance/ALM-M	rs1812587	5	62991802	T	G	0.4456	0.115231	0.177888	0.517131	0.000125538	32.3726	TRUE	0.00130184
	cognitive performance/ALM-M	rs1906252	6	98550289	A	C	0.4966	0.290759	0.0921436	0.00160222	0.00047153	121.636	TRUE	1.42251e-06
	cognitive performance/ALM-M	rs2005078	9	131942676	A	G	0.6667	0.0730036	0.156039	0.639888	0.000164515	42.4254	TRUE	0.000110704
	cognitive performance/ALM-M	rs2143103	1	22430069	A	G	0.1446	0.188746	0.171808	0.271948	0.000140362	36.196	TRUE	0.00267348
	cognitive performance/ALM-M	rs2180111	14	27177910	G	A	0.7058	0.178781	0.176013	0.309761	0.000136355	35.1624	TRUE	0.00258384
	cognitive performance/ALM-M	rs2239647	14	33292743	C	A	0.5459	0.108449	0.136123	0.425627	0.000217187	56.0113	TRUE	2.35039e-05
	cognitive performance/ALM-M	rs2295499	4	2717690	T	C	0.4439	-0.0169706	0.148542	0.909041	0.000180109	46.4474	TRUE	1.38146e-05
	cognitive performance/ALM-M	rs2352974	3	49890613	T	C	0.5	-0.227298	0.0886542	0.0103513	0.000508805	131.257	TRUE	3.00465e-08
	cognitive performance/ALM-M	rs2439649	9	111875463	A	G	0.5391	-0.138374	0.176805	0.433841	0.000128014	33.0111	TRUE	0.00161316
	cognitive performance/ALM-M	rs2478281	13	106640324	A	G	0.7534	-0.369455	0.142884	0.00971804	0.000191976	49.5085	TRUE	0.00663757
	cognitive performance/ALM-M	rs26046	5	111010072	T	C	0.3673	-0.203825	0.141923	0.150956	0.000194183	50.0776	TRUE	0.000330178
	cognitive performance/ALM-M	rs2647995	16	51577196	C	T	0.2925	0.0363689	0.16945	0.830056	0.000143343	36.9646	TRUE	0.000186034
	cognitive performance/ALM-M	rs2652454	2	155670915	C	T	0.5221	0.237633	0.177565	0.180801	0.000125682	32.4099	TRUE	0.00726971
	cognitive performance/ALM-M	rs2721173	8	145744429	T	C	0.449	0.0631818	0.170371	0.710751	0.000136511	35.2026	TRUE	0.000329297
	cognitive performance/ALM-M	rs2737339	8	31013470	G	A	0.4099	0.0876962	0.158635	0.580389	0.000161477	41.6418	TRUE	0.000173718
	cognitive performance/ALM-M	rs276626	16	13156649	G	A	0.1616	0.0495417	0.181725	0.785146	0.00011667	30.0856	TRUE	0.000596559
	cognitive performance/ALM-M	rs2799399	10	130113462	T	G	0.4167	0.357473	0.182069	0.0496004	0.00012013	30.9779	TRUE	0.0299722
	cognitive performance/ALM-M	rs2806048	14	73529094	G	A	0.3571	-0.376776	0.15678	0.0162514	0.000165233	42.6107	TRUE	0.0127825
	cognitive performance/ALM-M	rs2836921	21	40516070	A	G	0.3248	-0.128949	0.182917	0.480838	0.00011682	30.1244	TRUE	0.00180048
	cognitive performance/ALM-M	rs2852931	11	90566513	A	G	0.8486	-0.0311125	0.153193	0.839062	0.000207543	53.5237	TRUE	3.32452e-05
	cognitive performance/ALM-M	rs287883	6	157140077	T	A	0.3112	0.277888	0.168001	0.0981109	0.000147997	38.1652	TRUE	0.00679417
	cognitive performance/ALM-M	rs297589	2	157358750	A	T	0.6684	0.549448	0.178592	0.00209405	0.000130379	33.6213	TRUE	0.172033
	cognitive performance/ALM-M	rs3128341	1	72749848	C	T	0.8248	0.113311	0.103442	0.273339	0.000322987	83.3056	TRUE	4.03045e-08
	cognitive performance/ALM-M	rs335426	5	176908731	C	A	0.5	0.103098	0.147813	0.485495	0.000194636	50.1946	TRUE	5.29993e-05
	cognitive performance/ALM-M	rs34802460	19	713148	T	C	0.2568	0.200866	0.178453	0.260336	0.000140273	36.173	TRUE	0.00514908
	cognitive performance/ALM-M	rs34811474	4	25408838	A	G	0.2296	-0.0336985	0.121081	0.780772	0.000269681	69.5531	TRUE	3.28101e-07
	cognitive performance/ALM-M	rs35853157	4	140780768	T	A	0.3163	0.0184274	0.17469	0.91599	0.000127953	32.9956	TRUE	0.000224886
	cognitive performance/ALM-M	rs3735478	7	44800176	T	G	0.2857	0.0199301	0.135993	0.883485	0.000211987	54.6701	TRUE	2.49137e-06
	cognitive performance/ALM-M	rs3740422	10	103565960	C	G	0.3486	0.0802143	0.116001	0.489253	0.00029601	76.3456	TRUE	2.33651e-07
	cognitive performance/ALM-M	rs3843954	13	58548511	C	G	0.25	0.593119	0.149793	7.50798e-05	0.000162865	41.9997	TRUE	0.244167
	cognitive performance/ALM-M	rs3860537	3	108103433	C	T	0.7585	0.0329074	0.179295	0.854376	0.000126881	32.7189	TRUE	0.000382783
	cognitive performance/ALM-M	rs39302	7	21467190	C	T	0.8078	0.233148	0.169532	0.169056	0.000135378	34.9105	TRUE	0.00397521
	cognitive performance/ALM-M	rs3943667	4	65831184	T	C	0.7228	0.0144922	0.167622	0.931103	0.000137147	35.3666	TRUE	0.000108067
	cognitive performance/ALM-M	rs4342312	5	92477890	A	C	0.3741	0.287175	0.161837	0.075986	0.000150551	38.8237	TRUE	0.00618527
	cognitive performance/ALM-M	rs4347883	2	44185129	C	T	0.4388	-0.35871	0.177144	0.0428712	0.000125296	32.3101	TRUE	0.0284834
	cognitive performance/ALM-M	rs4463213	5	139545748	A	G	0.5408	0.27993	0.129937	0.0312124	0.000236688	61.0418	TRUE	0.000543441
	cognitive performance/ALM-M	rs4744250	9	96271752	A	G	0.352	0.569586	0.162228	0.000446409	0.000153443	39.5696	TRUE	0.146446
	cognitive performance/ALM-M	rs4937860	11	133814713	G	A	0.09354	-0.0400954	0.176595	0.820387	0.000113581	29.2889	TRUE	0.000392429
	cognitive performance/ALM-M	rs4976976	8	143311653	A	G	0.3861	0.0634757	0.145894	0.663503	0.000185473	47.831	TRUE	2.83103e-05
	cognitive performance/ALM-M	rs56135595	6	51690108	T	G	0.1412	-0.087731	0.178237	0.622568	0.000119096	30.7112	TRUE	0.000892826
	cognitive performance/ALM-M	rs56290130	12	93327911	A	T	0.3231	-0.158064	0.179026	0.377285	0.000125225	32.292	TRUE	0.00230357
	cognitive performance/ALM-M	rs5751191	22	42370991	C	T	0.4779	-0.421801	0.129364	0.00111186	0.000244611	63.0857	TRUE	0.00646769
	cognitive performance/ALM-M	rs58489175	7	127674026	G	A	0.2823	-0.24015	0.147788	0.104171	0.000182291	47.0103	TRUE	0.00112284
	cognitive performance/ALM-M	rs61815057	1	103673345	A	G	0.3963	0.195208	0.170438	0.252073	0.000135211	34.8673	TRUE	0.00288723
	cognitive performance/ALM-M	rs62047970	16	70756181	G	T	0.4218	0.00238386	0.153914	0.987643	0.000172214	44.4111	TRUE	1.79802e-05
	cognitive performance/ALM-M	rs62065449	17	43569909	C	T	0.2007	-0.235505	0.138268	0.0885229	0.000221247	57.0586	TRUE	0.000522857
	cognitive performance/ALM-M	rs620729	6	11508671	C	A	0.3146	-0.241422	0.157538	0.125406	0.000157655	40.6561	TRUE	0.00232375
	cognitive performance/ALM-M	rs62169190	2	145078775	T	C	0.1769	0.0245938	0.177079	0.88954	0.000121548	31.3436	TRUE	0.000326136
	cognitive performance/ALM-M	rs6509441	19	50138023	A	T	0.2313	0.278293	0.179819	0.121713	0.000125149	32.2724	TRUE	0.011732
	cognitive performance/ALM-M	rs6587843	1	59540811	T	C	0.4711	0.0169197	0.15797	0.914704	0.000156828	40.4427	TRUE	4.79421e-05
	cognitive performance/ALM-M	rs66752974	3	137057630	A	C	0.1582	0.390569	0.171531	0.0227888	0.000130557	33.6671	TRUE	0.0322586
	cognitive performance/ALM-M	rs6708515	2	41606931	G	A	0.6207	0.619557	0.175792	0.000424492	0.000131476	33.9042	TRUE	0.269028
	cognitive performance/ALM-M	rs6798941	3	52893465	T	C	0.2857	0.160963	0.172466	0.350665	0.000131361	33.8744	TRUE	0.0018032
	cognitive performance/ALM-M	rs6819372	4	67970101	G	A	0.5357	0.307846	0.151332	0.0419269	0.000173025	44.6202	TRUE	0.00472424
	cognitive performance/ALM-M	rs6860626	5	59636727	T	C	0.1412	-0.179902	0.172325	0.2965	0.000112003	28.882	TRUE	0.00246568
	cognitive performance/ALM-M	rs6903716	6	21956404	G	A	0.2738	0.185385	0.16841	0.270984	0.000134927	34.7941	TRUE	0.00203167
	cognitive performance/ALM-M	rs6952104	7	24171927	T	C	0.5221	0.0154636	0.151361	0.918627	0.000173385	44.7133	TRUE	1.87381e-05
	cognitive performance/ALM-M	rs6975134	7	133531432	C	T	0.4218	0.127336	0.131775	0.333885	0.000234794	60.5534	TRUE	1.70679e-05
	cognitive performance/ALM-M	rs702222	9	23805569	T	C	0.3282	0.00676938	0.147355	0.963359	0.000176741	45.5787	TRUE	8.39691e-06
	cognitive performance/ALM-M	rs7044246	9	134866271	T	C	0.6956	0.181443	0.176363	0.303571	0.000129395	33.3674	TRUE	0.00292348
	cognitive performance/ALM-M	rs7256776	19	31952890	A	G	0.2908	0.0980703	0.161692	0.544166	0.000143313	36.9569	TRUE	0.000282357
	cognitive performance/ALM-M	rs72739469	15	65738080	C	T	0.05442	-0.00487688	0.175474	0.977828	0.000131681	33.9571	TRUE	0.00012936
	cognitive performance/ALM-M	rs72821233	10	93349867	T	G	0.2721	0.2391	0.159394	0.1336	0.000160038	41.2706	TRUE	0.00248428
	cognitive performance/ALM-M	rs73189617	3	184069126	G	C	0.3299	0.446771	0.1671	0.00750241	0.000151975	39.191	TRUE	0.0542011
	cognitive performance/ALM-M	rs73845427	3	85327518	A	G	0.02891	-0.125881	0.168492	0.455001	0.00012193	31.4421	TRUE	0.00100796
	cognitive performance/ALM-M	rs73989053	2	213403091	A	G	0.1616	-0.293823	0.170052	0.0840164	0.000132465	34.1591	TRUE	0.0100009
	cognitive performance/ALM-M	rs74370218	17	57095212	T	C	0.3827	0.505063	0.162231	0.00185045	0.000153084	39.4771	TRUE	0.0816548
	cognitive performance/ALM-M	rs7588384	2	163976035	C	G	0.3129	-0.362069	0.167687	0.0308353	0.000153758	39.651	TRUE	0.0214298
	cognitive performance/ALM-M	rs75973558	5	26880925	G	A	0.119	-0.0279254	0.169806	0.869373	0.000127198	32.8009	TRUE	0.000193207
	cognitive performance/ALM-M	rs7599860	2	186243561	A	C	0.2279	-0.209216	0.178087	0.240077	0.000136162	35.1127	TRUE	0.00232164
	cognitive performance/ALM-M	rs7626560	3	12475088	T	C	0.1361	0.461893	0.163137	0.00463565	0.000134659	34.7251	TRUE	0.0471729
	cognitive performance/ALM-M	rs77128898	11	61313525	T	C	0.02211	0.232944	0.168484	0.16679	9.2538e-05	23.8621	TRUE	0.00288214
	cognitive performance/ALM-M	rs78358737	2	118627164	G	T	0.03401	0.175488	0.160948	0.275563	0.000118571	30.5758	TRUE	0.000951208
	cognitive performance/ALM-M	rs78382112	1	181535715	A	G	0.05782	0.107595	0.172952	0.53387	0.00014771	38.091	TRUE	0.000742689
	cognitive performance/ALM-M	rs80170948	5	64020316	G	T	0.05272	-0.449614	0.158127	0.00446392	0.000210339	54.245	TRUE	0.027264
	cognitive performance/ALM-M	rs8058881	16	76524013	G	C	0.25	-0.11053	0.177687	0.533909	0.000125721	32.4199	TRUE	0.00143839
	cognitive performance/ALM-M	rs830383	5	165473194	G	A	0.631	-0.102936	0.149195	0.490231	0.000177437	45.7584	TRUE	9.94349e-05
	cognitive performance/ALM-M	rs875361	1	37865954	A	G	0.449	-0.0245217	0.174158	0.888027	0.000130336	33.6101	TRUE	0.000251186
	cognitive performance/ALM-M	rs9436866	1	69427576	C	A	0.09524	0.118953	0.144118	0.409152	0.000188702	48.6639	TRUE	7.31767e-05
	cognitive performance/ALM-M	rs991871	8	93164505	A	T	0.7551	-0.210993	0.137488	0.124875	0.000218392	56.3222	TRUE	0.000254946
	cognitive performance/ALM-M	rs9930063	16	62194176	C	T	0.4592	0.342245	0.175321	0.0509256	0.000132447	34.1544	TRUE	0.0203448
	cognitive function/ALM-M	rs10057279	5	126171594	C	A	0.02584	-0.0109146	0.0582636	0.851401	0.00128721	20.832	TRUE	0
	cognitive function/ALM-M	rs10929935	2	149892614	C	T	0.3529	-0.0107911	0.0604429	0.858303	0.00106548	24.096	TRUE	0
	cognitive function/ALM-M	rs11867130	16	6594206	T	C	0.492	-0.0897423	0.063574	0.158062	0.00103032	20.6472	TRUE	0
	cognitive function/ALM-M	rs12678322	8	119394878	G	A	0.2167	0.0754527	0.0622896	0.225772	0.00101205	22.8864	TRUE	0
	cognitive function/ALM-M	rs12960937	18	24066991	T	C	0.4145	0.0742113	0.0581162	0.201621	0.00123784	26.8647	TRUE	0
	cognitive function/ALM-M	rs143238748	2	182277475	G	A	0.02883	0.022313	0.0568238	0.694564	0.00130742	21.1596	TRUE	0
	cognitive function/ALM-M	rs1569216	4	172473450	G	A	0.3549	0.11065	0.0577695	0.0554448	0.00122863	27.7902	TRUE	0
	cognitive function/ALM-M	rs1763525	6	134489246	G	A	0.0398	0.102631	0.0518858	0.047926	0.00178919	28.9706	TRUE	0
	cognitive function/ALM-M	rs2819334	1	44014735	T	C	0.3588	0.128106	0.0559374	0.0220114	0.0012394	28.034	TRUE	0
	cognitive function/ALM-M	rs28495081	4	156192346	A	G	0.09344	0.0158826	0.0583941	0.78563	0.000991476	21.1632	TRUE	0
	cognitive function/ALM-M	rs28653437	4	139496495	T	C	0.2535	-0.0109122	0.0613846	0.858905	0.00102734	22.2915	TRUE	0
	cognitive function/ALM-M	rs3793382	8	80569874	C	T	0.09543	0.00145205	0.0541982	0.978626	0.00138913	28.2051	TRUE	0
	cognitive function/ALM-M	rs454684	5	62608394	G	A	0.2515	0.102175	0.0666609	0.125334	0.000889267	20.1073	TRUE	0
	cognitive function/ALM-M	rs4981211	14	20958056	A	G	0.3549	0.0100904	0.0618607	0.870428	0.00108152	23.4685	TRUE	0
	cognitive function/ALM-M	rs6006617	22	44409367	A	G	0.1839	-0.0245123	0.0662624	0.711436	0.000971806	21.0854	TRUE	0
	cognitive function/ALM-M	rs60737756	8	61009069	T	C	0.0835	0.00355007	0.0535183	0.947112	0.00125356	24.6634	TRUE	0
	cognitive function/ALM-M	rs611667	4	31434681	T	C	0.05567	0.0115843	0.0562399	0.836807	0.000983169	15.9066	TRUE	0
	cognitive function/ALM-M	rs62443626	7	39056649	A	G	0.4732	0.119522	0.0689301	0.0829244	0.000846282	19.1345	TRUE	0
	cognitive function/ALM-M	rs72646661	9	22196387	C	T	0.0338	-0.0727731	0.0639742	0.255314	0.00152696	24.7181	TRUE	0
	cognitive function/ALM-M	rs76442577	3	164158137	T	C	0.04871	0.0657911	0.0617513	0.286686	0.000839914	15.749	TRUE	0
	cognitive function/ALM-M	rs77058023	3	53059495	C	T	0.1352	-0.036364	0.0675783	0.590506	0.000931067	21.0533	TRUE	0
	cognitive function/ALM-M	rs79107214	5	173687968	T	C	0.1421	0.131559	0.0658668	0.0457864	0.000928178	18.5985	TRUE	0
	cognitive function/ALM-M	rs9399012	6	99492949	T	C	0.05368	0.0473603	0.0612989	0.439751	0.00113294	21.2498	TRUE	0
	cognitive performance/ALM-F	rs1009950	7	157536448	T	G	0.4184	0.154997	0.13647	0.256057	0.000176248	45.4516	TRUE	0.000200306
	cognitive performance/ALM-F	rs10191758	2	144263280	G	A	0.381	-0.116098	0.131834	0.378515	0.000182125	46.9676	TRUE	4.80235e-05
	cognitive performance/ALM-F	rs1035738	15	52196830	T	C	0.02721	0.219884	0.138931	0.113492	0.000137263	35.3967	TRUE	0.000488617
	cognitive performance/ALM-F	rs10865397	2	73358292	G	A	0.5221	0.104931	0.153081	0.493051	0.000140007	36.1044	TRUE	0.000380288
	cognitive performance/ALM-F	rs11123820	2	100871186	G	A	0.4065	0.14903	0.106847	0.163075	0.000284921	73.4846	TRUE	1.52529e-06
	cognitive performance/ALM-F	rs11138947	9	72110562	T	C	0.733	0.297473	0.16422	0.0700755	0.000118099	30.454	TRUE	0.0119321
	cognitive performance/ALM-F	rs112780312	1	153797015	A	G	0.2534	0.236702	0.134595	0.0786397	0.000170218	43.8964	TRUE	0.000805051
	cognitive performance/ALM-F	rs12439619	15	82546946	G	T	0.3129	0.123939	0.137894	0.368761	0.000170964	44.0888	TRUE	0.000100856
	cognitive performance/ALM-F	rs12448902	16	28871191	G	C	0.3197	0.0100391	0.10041	0.92036	0.000294049	75.8396	TRUE	8.17241e-10
	cognitive performance/ALM-F	rs12535854	7	105063372	G	C	0.6667	0.204308	0.152648	0.180757	0.000141286	36.4341	TRUE	0.00172413
	cognitive performance/ALM-F	rs12635303	3	8246179	T	C	0.2925	0.0420766	0.148759	0.777291	0.0001415	36.4894	TRUE	7.09911e-05
	cognitive performance/ALM-F	rs12773747	10	67188211	A	T	0.2262	0.348192	0.146	0.0170853	0.000147116	37.9377	TRUE	0.00930807
	cognitive performance/ALM-F	rs13120565	4	10704137	T	A	0.6429	0.107421	0.144235	0.456416	0.000152929	39.437	TRUE	0.000145778
	cognitive performance/ALM-F	rs13163336	5	87943710	A	C	0.1735	0.0193108	0.10976	0.860343	0.000288198	74.3301	TRUE	3.17928e-08
	cognitive performance/ALM-F	rs13253386	8	14002020	G	T	0.5051	0.127692	0.138898	0.357927	0.000168527	43.4602	TRUE	0.000124631
	cognitive performance/ALM-F	rs136554	22	27255690	A	G	0.4592	-0.00410885	0.16325	0.97992	0.000124932	32.2165	TRUE	0.000130901
	cognitive performance/ALM-F	rs1479073	5	101105998	T	C	0.6888	0.0347907	0.158594	0.826362	0.000128457	33.1254	TRUE	0.000166792
	cognitive performance/ALM-F	rs1507010	16	7657373	G	A	0.4949	0.2727	0.148806	0.066864	0.000149284	38.4969	TRUE	0.00369038
	cognitive performance/ALM-F	rs1523048	3	35527409	C	T	0.6003	0.186381	0.148901	0.210674	0.000151363	39.0331	TRUE	0.00100093
	cognitive performance/ALM-F	rs1567154	16	50950805	T	C	0.2653	0.359097	0.153155	0.0190441	0.000163029	42.042	TRUE	0.0159764
	cognitive performance/ALM-F	rs159428	20	31099311	C	T	0.5068	-0.0177236	0.152666	0.907578	0.000140423	36.2116	TRUE	7.38169e-05
	cognitive performance/ALM-F	rs17002025	19	12530177	A	G	0.1378	0.0935142	0.135137	0.48894	0.000197916	51.0404	TRUE	3.40467e-05
	cognitive performance/ALM-F	rs17049085	2	57948003	C	T	0.1105	0.098058	0.149655	0.512321	0.000133092	34.3209	TRUE	0.000254939
	cognitive performance/ALM-F	rs17106817	14	69716957	C	T	0.284	0.209376	0.155268	0.177504	0.000139792	36.0487	TRUE	0.00209069
	cognitive performance/ALM-F	rs1812587	5	62991802	T	G	0.4456	0.144349	0.160113	0.367299	0.000125538	32.3726	TRUE	0.00123843
	cognitive performance/ALM-F	rs2143103	1	22430069	A	G	0.1446	0.228134	0.15437	0.139452	0.000140362	36.196	TRUE	0.00321173
	cognitive performance/ALM-F	rs2180111	14	27177910	G	A	0.7058	0.311789	0.158411	0.0490415	0.000136355	35.1624	TRUE	0.0110362
	cognitive performance/ALM-F	rs2239647	14	33292743	C	A	0.5459	-0.162336	0.122944	0.186698	0.000217187	56.0113	TRUE	3.99394e-05
	cognitive performance/ALM-F	rs2352974	3	49890613	T	C	0.5	0.0298681	0.0797019	0.707848	0.000508805	131.257	TRUE	4.64082e-14
	cognitive performance/ALM-F	rs2439649	9	111875463	A	G	0.5391	0.00752667	0.159482	0.962358	0.000128014	33.0111	TRUE	0.000103512
	cognitive performance/ALM-F	rs2478281	13	106640324	A	G	0.7534	0.0279949	0.128564	0.827623	0.000191976	49.5085	TRUE	2.48496e-06
	cognitive performance/ALM-F	rs2647995	16	51577196	C	T	0.2925	0.161262	0.152682	0.290878	0.000143343	36.9646	TRUE	0.000877308
	cognitive performance/ALM-F	rs2652454	2	155670915	C	T	0.5221	0.0514144	0.15983	0.747694	0.000125682	32.4099	TRUE	0.00028541
	cognitive performance/ALM-F	rs2721173	8	145744429	T	C	0.449	0.313639	0.153394	0.0408875	0.000136511	35.2026	TRUE	0.00965038
	cognitive performance/ALM-F	rs2737339	8	31013470	G	A	0.4099	0.284998	0.142728	0.045848	0.000161477	41.6418	TRUE	0.00332674
	cognitive performance/ALM-F	rs276626	16	13156649	G	A	0.1616	0.0778275	0.163536	0.634143	0.00011667	30.0856	TRUE	0.000521387
	cognitive performance/ALM-F	rs2799399	10	130113462	T	G	0.4167	0.176925	0.164092	0.280941	0.00012013	30.9779	TRUE	0.0023928
	cognitive performance/ALM-F	rs2806048	14	73529094	G	A	0.3571	0.0435771	0.141433	0.757998	0.000165233	42.6107	TRUE	1.98534e-05
	cognitive performance/ALM-F	rs2836921	21	40516070	A	G	0.3248	-0.142108	0.164727	0.388308	0.00011682	30.1244	TRUE	0.00135706
	cognitive performance/ALM-F	rs2852931	11	90566513	A	G	0.8486	-0.00389247	0.138714	0.977613	0.000207543	53.5237	TRUE	7.22101e-06
	cognitive performance/ALM-F	rs297589	2	157358750	A	T	0.6684	0.194868	0.16102	0.2262	0.000130379	33.6213	TRUE	0.00298895
	cognitive performance/ALM-F	rs34802460	19	713148	T	C	0.2568	0.32585	0.16041	0.0422189	0.000140273	36.173	TRUE	0.0184675
	cognitive performance/ALM-F	rs34811474	4	25408838	A	G	0.2296	-0.0612847	0.1092	0.574649	0.000269681	69.5531	TRUE	2.38853e-07
	cognitive performance/ALM-F	rs35853157	4	140780768	T	A	0.3163	-0.0417314	0.157409	0.790921	0.000127953	32.9956	TRUE	0.000171125
	cognitive performance/ALM-F	rs3735478	7	44800176	T	G	0.2857	0.156879	0.122771	0.201311	0.000211987	54.6701	TRUE	3.57683e-05
	cognitive performance/ALM-F	rs3843954	13	58548511	C	G	0.25	0.264609	0.135226	0.0503717	0.000162865	41.9997	TRUE	0.00357272
	cognitive performance/ALM-F	rs3860537	3	108103433	C	T	0.7585	0.0178558	0.161431	0.911926	0.000126881	32.7189	TRUE	0.00015327
	cognitive performance/ALM-F	rs3943667	4	65831184	T	C	0.7228	0.0635843	0.150646	0.672969	0.000137147	35.3666	TRUE	0.000132327
	cognitive performance/ALM-F	rs4342312	5	92477890	A	C	0.3741	0.116555	0.145741	0.423858	0.000150551	38.8237	TRUE	0.000230666
	cognitive performance/ALM-F	rs4463213	5	139545748	A	G	0.5408	0.166726	0.116832	0.153565	0.000236688	61.0418	TRUE	1.82357e-05
	cognitive performance/ALM-F	rs4937860	11	133814713	G	A	0.09354	0.115862	0.159079	0.466411	0.000113581	29.2889	TRUE	0.0007506
	cognitive performance/ALM-F	rs4976976	8	143311653	A	G	0.3861	0.259852	0.131588	0.0482974	0.000185473	47.831	TRUE	0.000924875
	cognitive performance/ALM-F	rs56135595	6	51690108	T	G	0.1412	0.229187	0.16072	0.153868	0.000119096	30.7112	TRUE	0.0044488
	cognitive performance/ALM-F	rs62065449	17	43569909	C	T	0.2007	0.235328	0.124757	0.0592548	0.000221247	57.0586	TRUE	0.000300571
	cognitive performance/ALM-F	rs620729	6	11508671	C	A	0.3146	0.310962	0.141793	0.0283023	0.000157655	40.6561	TRUE	0.00483254
	cognitive performance/ALM-F	rs62169190	2	145078775	T	C	0.1769	0.268545	0.159234	0.0917035	0.000121548	31.3436	TRUE	0.00767608
	cognitive performance/ALM-F	rs6509441	19	50138023	A	T	0.2313	0.201895	0.162033	0.21276	0.000125149	32.2724	TRUE	0.00309868
	cognitive performance/ALM-F	rs6587843	1	59540811	T	C	0.4711	-0.0117105	0.14202	0.934284	0.000156828	40.4427	TRUE	1.83184e-05
	cognitive performance/ALM-F	rs66752974	3	137057630	A	C	0.1582	0.382208	0.154555	0.0134	0.000130557	33.6671	TRUE	0.0243229
	cognitive performance/ALM-F	rs6798941	3	52893465	T	C	0.2857	-0.162941	0.155393	0.294373	0.000131361	33.8744	TRUE	0.00116014
	cognitive performance/ALM-F	rs6819372	4	67970101	G	A	0.5357	0.310765	0.136669	0.0229753	0.000173025	44.6202	TRUE	0.0034816
	cognitive performance/ALM-F	rs6860626	5	59636727	T	C	0.1412	0.0723201	0.155698	0.642297	0.000112003	28.882	TRUE	0.000256622
	cognitive performance/ALM-F	rs6903716	6	21956404	G	A	0.2738	0.0919017	0.151421	0.543898	0.000134927	34.7941	TRUE	0.000253428
	cognitive performance/ALM-F	rs6952104	7	24171927	T	C	0.5221	-0.122657	0.136205	0.367838	0.000173385	44.7133	TRUE	8.89742e-05
	cognitive performance/ALM-F	rs6975134	7	133531432	C	T	0.4218	0.102911	0.118208	0.383978	0.000234794	60.5534	TRUE	3.52711e-06
	cognitive performance/ALM-F	rs702222	9	23805569	T	C	0.3282	-0.0771758	0.132579	0.560491	0.000176741	45.5787	TRUE	1.81312e-05
	cognitive performance/ALM-F	rs7044246	9	134866271	T	C	0.6956	0.208774	0.158864	0.188791	0.000129395	33.3674	TRUE	0.00287513
	cognitive performance/ALM-F	rs7256776	19	31952890	A	G	0.2908	-0.0193258	0.145917	0.894634	0.000143313	36.9569	TRUE	2.86708e-05
	cognitive performance/ALM-F	rs72739469	15	65738080	C	T	0.05442	0.168694	0.158365	0.286773	0.000131681	33.9571	TRUE	0.00107774
	cognitive performance/ALM-F	rs73189617	3	184069126	G	C	0.3299	0.164189	0.150273	0.274568	0.000151975	39.191	TRUE	0.000885821
	cognitive performance/ALM-F	rs73845427	3	85327518	A	G	0.02891	-0.048074	0.154221	0.755251	0.00012193	31.4421	TRUE	0.000141127
	cognitive performance/ALM-F	rs73989053	2	213403091	A	G	0.1616	0.0292042	0.152988	0.84861	0.000132465	34.1591	TRUE	9.12544e-05
	cognitive performance/ALM-F	rs74370218	17	57095212	T	C	0.3827	0.194288	0.146222	0.183939	0.000153084	39.4771	TRUE	0.000946165
	cognitive performance/ALM-F	rs7588384	2	163976035	C	G	0.3129	-0.12931	0.151013	0.39184	0.000153758	39.651	TRUE	0.000492781
	cognitive performance/ALM-F	rs7599860	2	186243561	A	C	0.2279	0.0561103	0.159757	0.725421	0.000136162	35.1127	TRUE	0.000114338
	cognitive performance/ALM-F	rs77128898	11	61313525	T	C	0.02211	-0.0250752	0.152442	0.869346	9.2538e-05	23.8621	TRUE	4.40079e-05
	cognitive performance/ALM-F	rs78358737	2	118627164	G	T	0.03401	0.214121	0.144407	0.138137	0.000118571	30.5758	TRUE	0.00114295
	cognitive performance/ALM-F	rs78382112	1	181535715	A	G	0.05782	0.0759479	0.15641	0.627274	0.00014771	38.091	TRUE	0.000239673
	cognitive performance/ALM-F	rs7963801	12	79685226	C	T	0.5476	0.24702	0.112206	0.0277013	0.000261192	67.3631	TRUE	9.23342e-05
	cognitive performance/ALM-F	rs8058881	16	76524013	G	C	0.25	-0.0201037	0.159806	0.899889	0.000125721	32.4199	TRUE	0.000187493
	cognitive performance/ALM-F	rs830383	5	165473194	G	A	0.631	0.142381	0.134259	0.28892	0.000177437	45.7584	TRUE	0.000114452
	cognitive performance/ALM-F	rs875361	1	37865954	A	G	0.449	0.106108	0.156703	0.498325	0.000130336	33.6101	TRUE	0.000537919
	cognitive performance/ALM-F	rs991871	8	93164505	A	T	0.7551	0.130205	0.123977	0.293613	0.000218392	56.3222	TRUE	1.8744e-05
	cognitive performance/ALM-F	rs9930063	16	62194176	C	T	0.4592	0.0449981	0.157498	0.775104	0.000132447	34.1544	TRUE	0.000175417
	cognitive function/ALM-F	rs10057279	5	126171594	C	A	0.02584	0.0402251	0.0518756	0.438095	0.00128721	20.832	TRUE	1.8744e-05
	cognitive function/ALM-F	rs10929935	2	149892614	C	T	0.3529	0.0345795	0.0544613	0.525469	0.00106548	24.096	TRUE	0.000175417
	cognitive function/ALM-F	rs11867130	16	6594206	T	C	0.492	0.0822996	0.0574553	0.152026	0.00103032	20.6472	TRUE	1.8744e-05
	cognitive function/ALM-F	rs12678322	8	119394878	G	A	0.2167	0.00412892	0.0561308	0.941361	0.00101205	22.8864	TRUE	0.000175417
	cognitive function/ALM-F	rs143238748	2	182277475	G	A	0.02883	-0.0195666	0.050707	0.699588	0.00130742	21.1596	TRUE	1.8744e-05
	cognitive function/ALM-F	rs1569216	4	172473450	G	A	0.3549	0.0965091	0.0519473	0.0631936	0.00122863	27.7902	TRUE	0.000175417
	cognitive function/ALM-F	rs1763525	6	134489246	G	A	0.0398	-0.0078819	0.0466039	0.865698	0.00178919	28.9706	TRUE	1.8744e-05
	cognitive function/ALM-F	rs28495081	4	156192346	A	G	0.09344	0.0646078	0.0527267	0.220449	0.000991476	21.1632	TRUE	0.000175417
	cognitive function/ALM-F	rs28653437	4	139496495	T	C	0.2535	0.0514702	0.0552397	0.35146	0.00102734	22.2915	TRUE	1.8744e-05
	cognitive function/ALM-F	rs3793382	8	80569874	C	T	0.09543	-0.0337872	0.0490179	0.490646	0.00138913	28.2051	TRUE	0.000175417
	cognitive function/ALM-F	rs454684	5	62608394	G	A	0.2515	0.00827412	0.0600208	0.890356	0.000889267	20.1073	TRUE	1.8744e-05
	cognitive function/ALM-F	rs4981211	14	20958056	A	G	0.3549	-0.0782245	0.0558208	0.161109	0.00108152	23.4685	TRUE	0.000175417
	cognitive function/ALM-F	rs6006617	22	44409367	A	G	0.1839	-0.043771	0.059652	0.463088	0.000971806	21.0854	TRUE	1.8744e-05
	cognitive function/ALM-F	rs60737756	8	61009069	T	C	0.0835	0.0148388	0.0485173	0.759723	0.00125356	24.6634	TRUE	0.000175417
	cognitive function/ALM-F	rs611667	4	31434681	T	C	0.05567	0.063921	0.0507667	0.20799	0.000983169	15.9066	TRUE	1.8744e-05
	cognitive function/ALM-F	rs72646661	9	22196387	C	T	0.0338	-0.096053	0.057856	0.096873	0.00152696	24.7181	TRUE	0.000175417
	cognitive function/ALM-F	rs76442577	3	164158137	T	C	0.04871	-0.0201558	0.055119	0.714606	0.000839914	15.749	TRUE	1.8744e-05
	cognitive function/ALM-F	rs77058023	3	53059495	C	T	0.1352	-0.153543	0.0607282	0.0114596	0.000931067	21.0533	TRUE	0.000175417
	cognitive function/ALM-F	rs79107214	5	173687968	T	C	0.1421	0.034919	0.0593133	0.556049	0.000928178	18.5985	TRUE	1.8744e-05
	cognitive function/ALM-F	rs9399012	6	99492949	T	C	0.05368	0.121643	0.055205	0.0275611	0.00113294	21.2498	TRUE	0.000175417
	cognitive performance/low hand grip strength	rs1009950	7	157536448	T	G	0.4184	-0.357331	0.394115	0.364583	0.000176248	45.4516	TRUE	7.99e-05
	cognitive performance/low hand grip strength	rs10129426	14	104018455	A	G	0.5306	0.420561	0.384216	0.273694	0.000184779	47.6521	TRUE	7.37e-05
	cognitive performance/low hand grip strength	rs10189857	2	60713235	G	A	0.4184	-0.358235	0.323285	0.267815	0.000254999	65.7653	TRUE	1.38e-06
	cognitive performance/low hand grip strength	rs1035738	15	52196830	T	C	0.02721	-0.502749	0.40652	0.216193	0.000137263	35.3967	TRUE	0.000144452
	cognitive performance/low hand grip strength	rs10865397	2	73358292	G	A	0.5221	-0.185075	0.447761	0.679362	0.000140007	36.1044	TRUE	0.000144528
	cognitive performance/low hand grip strength	rs10990610	9	99100713	C	T	0.165	-0.776621	0.40032	0.0523797	0.000171943	44.3413	TRUE	0.00133487
	cognitive performance/low hand grip strength	rs11079849	17	47090785	T	C	0.3078	-0.310621	0.395792	0.432565	0.000169766	43.7798	TRUE	4.79e-05
	cognitive performance/low hand grip strength	rs11117646	1	216830128	A	T	0.1905	0.0711744	0.413701	0.863404	0.00015586	40.193	TRUE	1.71e-05
	cognitive performance/low hand grip strength	rs11123820	2	100871186	G	A	0.4065	-0.621399	0.312757	0.0469399	0.000284921	73.4846	TRUE	7.82e-06
	cognitive performance/low hand grip strength	rs11138947	9	72110562	T	C	0.733	0.35118	0.472078	0.456935	0.000118099	30.454	TRUE	0.000866342
	cognitive performance/low hand grip strength	rs11210871	1	44029353	G	C	0.6701	-0.0991132	0.417319	0.812269	0.000162479	41.9001	TRUE	3.04e-05
	cognitive performance/low hand grip strength	rs11259916	15	84361518	G	A	0.733	0.487385	0.470183	0.299929	0.000119052	30.7	TRUE	0.00155878
	cognitive performance/low hand grip strength	rs112780312	1	153797015	A	G	0.2534	-0.834512	0.391325	0.0329633	0.000170218	43.8964	TRUE	0.00159833
	cognitive performance/low hand grip strength	rs1144593	1	110030945	G	A	0.2993	-0.21529	0.351494	0.540207	0.000217277	56.0346	TRUE	1.86e-06
	cognitive performance/low hand grip strength	rs11662271	18	50907365	C	T	0.5153	0.189655	0.318966	0.552114	0.000268868	69.3433	TRUE	9.96e-08
	cognitive performance/low hand grip strength	rs11720523	3	71545170	A	C	0.4456	-0.147965	0.456227	0.745693	0.000129987	33.5201	TRUE	0.000178559
	cognitive performance/low hand grip strength	rs11793831	9	23362311	T	G	0.4354	0.103973	0.2785	0.7089	0.000356559	91.9677	TRUE	3.11e-10
	cognitive performance/low hand grip strength	rs12435486	14	98670849	A	G	0.2483	-0.18102	0.466264	0.697842	0.000124058	31.9909	TRUE	0.000300955
	cognitive performance/low hand grip strength	rs12439619	15	82546946	G	T	0.3129	0.496489	0.396189	0.210146	0.000170964	44.0888	TRUE	0.000216055
	cognitive performance/low hand grip strength	rs12441495	15	41222487	C	G	0.1361	0.570874	0.427184	0.18143	0.000155922	40.2089	TRUE	0.00083008
	cognitive performance/low hand grip strength	rs12448902	16	28871191	G	C	0.3197	-0.542308	0.288462	0.0601081	0.000294049	75.8396	TRUE	7.17e-07
	cognitive performance/low hand grip strength	rs12535854	7	105063372	G	C	0.6667	-0.370163	0.443073	0.403468	0.000141286	36.4341	TRUE	0.000384712
	cognitive performance/low hand grip strength	rs12536800	7	128381058	C	G	0.2806	0.531202	0.428056	0.214619	0.00015179	39.1434	TRUE	0.000706414
	cognitive performance/low hand grip strength	rs12635303	3	8246179	T	C	0.2925	-0.167658	0.432666	0.698386	0.0001415	36.4894	TRUE	7.77e-05
	cognitive performance/low hand grip strength	rs12773747	10	67188211	A	T	0.2262	-0.419512	0.419512	0.317311	0.000147116	37.9377	TRUE	0.000259753
	cognitive performance/low hand grip strength	rs13120565	4	10704137	T	A	0.6429	-0.394521	0.416438	0.343451	0.000152929	39.437	TRUE	0.000204929
	cognitive performance/low hand grip strength	rs13163336	5	87943710	A	C	0.1735	-0.287066	0.315457	0.362823	0.000288198	74.3301	TRUE	3.76e-07
	cognitive performance/low hand grip strength	rs13253386	8	14002020	G	T	0.5051	-0.261438	0.40305	0.516566	0.000168527	43.4602	TRUE	4.31e-05
	cognitive performance/low hand grip strength	rs136554	22	27255690	A	G	0.4592	-0.157629	0.466583	0.735485	0.000124932	32.2165	TRUE	0.000262517
	cognitive performance/low hand grip strength	rs1391438	4	106151843	C	T	0.6854	0.467179	0.467179	0.317311	0.000123316	31.7996	TRUE	0.00140088
	cognitive performance/low hand grip strength	rs1408579	10	101912194	T	C	0.5	0.452381	0.434524	0.297831	0.00014112	36.3914	TRUE	0.000647009
	cognitive performance/low hand grip strength	rs1415802	20	22245008	G	T	0.4031	-0.459837	0.442375	0.298584	0.000142033	36.627	TRUE	0.000662286
	cognitive performance/low hand grip strength	rs1507010	16	7657373	G	A	0.4949	0.572917	0.428241	0.180949	0.000149284	38.4969	TRUE	0.000901721
	cognitive performance/low hand grip strength	rs1523048	3	35527409	C	T	0.6003	-0.0506757	0.433559	0.906953	0.000151363	39.0331	TRUE	3.26e-05
	cognitive performance/low hand grip strength	rs159428	20	31099311	C	T	0.5068	0.483294	0.441527	0.273694	0.000140423	36.2116	TRUE	0.000898913
	cognitive performance/low hand grip strength	rs17002025	19	12530177	A	G	0.1378	-0.46431	0.391545	0.235685	0.000197916	51.0404	TRUE	0.000115098
	cognitive performance/low hand grip strength	rs17049085	2	57948003	C	T	0.1105	0.0076864	0.438125	0.986003	0.000133092	34.3209	TRUE	3.13e-05
	cognitive performance/low hand grip strength	rs17106817	14	69716957	C	T	0.284	0.0593312	0.447681	0.894565	0.000139792	36.0487	TRUE	6.4e-05
	cognitive performance/low hand grip strength	rs17428810	2	32736043	C	T	0.2687	0.318792	0.447427	0.476155	0.00012564	32.399	TRUE	0.000358856
	cognitive performance/low hand grip strength	rs1812587	5	62991802	T	G	0.4456	-0.514429	0.464241	0.267815	0.000125538	32.3726	TRUE	0.00170335
	cognitive performance/low hand grip strength	rs1892419	1	41781151	C	T	0.233	-0.32971	0.315217	0.295572	0.00027227	70.2209	TRUE	5.01e-07
	cognitive performance/low hand grip strength	rs1906252	6	98550289	A	C	0.4966	-0.14002	0.240964	0.561186	0.00047153	121.636	TRUE	6.13e-13
	cognitive performance/low hand grip strength	rs2005078	9	131942676	A	G	0.6667	-0.254678	0.410603	0.535091	0.000164515	42.4254	TRUE	5.57e-05
	cognitive performance/low hand grip strength	rs2143103	1	22430069	A	G	0.1446	0.596138	0.453401	0.188572	0.000140362	36.196	TRUE	0.00179369
	cognitive performance/low hand grip strength	rs2180111	14	27177910	G	A	0.7058	-0.0110375	0.458057	0.980776	0.000136355	35.1624	TRUE	6.84e-05
	cognitive performance/low hand grip strength	rs2295499	4	2717690	T	C	0.4439	-0.26178	0.387435	0.499247	0.000180109	46.4474	TRUE	2.43e-05
	cognitive performance/low hand grip strength	rs2352974	3	49890613	T	C	0.5	0.260188	0.231975	0.262023	0.000508805	131.257	TRUE	1.16e-12
	cognitive performance/low hand grip strength	rs2478281	13	106640324	A	G	0.7534	-0.373955	0.373955	0.317311	0.000191976	49.5085	TRUE	2.49e-05
	cognitive performance/low hand grip strength	rs26046	5	111010072	T	C	0.3673	0.572407	0.37182	0.123689	0.000194183	50.0776	TRUE	0.000116549
	cognitive performance/low hand grip strength	rs2647995	16	51577196	C	T	0.2925	-0.800645	0.440623	0.0692059	0.000143343	36.9646	TRUE	0.00442414
	cognitive performance/low hand grip strength	rs2652454	2	155670915	C	T	0.5221	-0.252048	0.466289	0.588824	0.000125682	32.4099	TRUE	0.000427943
	cognitive performance/low hand grip strength	rs2721173	8	145744429	T	C	0.449	-0.114389	0.445515	0.797367	0.000136511	35.2026	TRUE	8.87e-05
	cognitive performance/low hand grip strength	rs2737339	8	31013470	G	A	0.4099	-0.207991	0.410509	0.612389	0.000161477	41.6418	TRUE	4.91e-05
	cognitive performance/low hand grip strength	rs276626	16	13156649	G	A	0.1616	0.525301	0.472289	0.266033	0.00011667	30.0856	TRUE	0.00215019
	cognitive performance/low hand grip strength	rs2799399	10	130113462	T	G	0.4167	0.464377	0.470738	0.323894	0.00012013	30.9779	TRUE	0.00159866
	cognitive performance/low hand grip strength	rs2806048	14	73529094	G	A	0.3571	-0.0316289	0.405904	0.93789	0.000165233	42.6107	TRUE	7.26e-06
	cognitive performance/low hand grip strength	rs2836921	21	40516070	A	G	0.3248	-0.214461	0.471814	0.649436	0.00011682	30.1244	TRUE	0.00039171
	cognitive performance/low hand grip strength	rs2852931	11	90566513	A	G	0.8486	-0.85855	0.401126	0.0323264	0.000207543	53.5237	TRUE	0.00231991
	cognitive performance/low hand grip strength	rs287883	6	157140077	T	A	0.3112	0.635091	0.435953	0.145174	0.000147997	38.1652	TRUE	0.00164841
	cognitive performance/low hand grip strength	rs2977464	8	141545193	T	C	0.1684	-0.626495	0.454328	0.167911	0.00012246	31.5789	TRUE	0.00214593
	cognitive performance/low hand grip strength	rs3128341	1	72749848	C	T	0.8248	-0.0329046	0.272211	0.903787	0.000322987	83.3056	TRUE	4.06e-11
	cognitive performance/low hand grip strength	rs335426	5	176908731	C	A	0.5	-0.5778	0.3852	0.133614	0.000194636	50.1946	TRUE	0.0001595
	cognitive performance/low hand grip strength	rs34802460	19	713148	T	C	0.2568	0.255608	0.4747	0.590258	0.000140273	36.173	TRUE	0.000509671
	cognitive performance/low hand grip strength	rs34811474	4	25408838	A	G	0.2296	0.148497	0.322347	0.645032	0.000269681	69.5531	TRUE	1.1e-07
	cognitive performance/low hand grip strength	rs35853157	4	140780768	T	A	0.3163	0.25	0.453488	0.58144	0.000127953	32.9956	TRUE	0.000311909
	cognitive performance/low hand grip strength	rs3735478	7	44800176	T	G	0.2857	-0.131637	0.355419	0.711107	0.000211987	54.6701	TRUE	1.25e-06
	cognitive performance/low hand grip strength	rs3740422	10	103565960	C	G	0.3486	0.0705053	0.301606	0.815166	0.00029601	76.3456	TRUE	4.52e-09
	cognitive performance/low hand grip strength	rs3860537	3	108103433	C	T	0.7585	0.220312	0.472864	0.641281	0.000126881	32.7189	TRUE	0.000341665
	cognitive performance/low hand grip strength	rs39302	7	21467190	C	T	0.8078	-0.105364	0.445402	0.812999	0.000135378	34.9105	TRUE	7.06e-05
	cognitive performance/low hand grip strength	rs3943667	4	65831184	T	C	0.7228	-0.443243	0.437838	0.311373	0.000137147	35.3666	TRUE	0.000545873
	cognitive performance/low hand grip strength	rs4342312	5	92477890	A	C	0.3741	0.596765	0.423871	0.159162	0.000150551	38.8237	TRUE	0.000933142
	cognitive performance/low hand grip strength	rs4463213	5	139545748	A	G	0.5408	0.407696	0.338983	0.229091	0.000236688	61.0418	TRUE	6.19e-06
	cognitive performance/low hand grip strength	rs4744250	9	96271752	A	G	0.352	-0.392585	0.419847	0.349755	0.000153443	39.5696	TRUE	0.000257093
	cognitive performance/low hand grip strength	rs4976976	8	143311653	A	G	0.3861	-0.182002	0.379171	0.631227	0.000185473	47.831	TRUE	8.84e-06
	cognitive performance/low hand grip strength	rs56135595	6	51690108	T	G	0.1412	0.66787	0.469314	0.154714	0.000119096	30.7112	TRUE	0.00367592
	cognitive performance/low hand grip strength	rs5751191	22	42370991	C	T	0.4779	0.189702	0.334237	0.570329	0.000244611	63.0857	TRUE	4.09e-07
	cognitive performance/low hand grip strength	rs5757670	22	39829736	A	G	0.6582	-0.637133	0.398208	0.109599	0.000181602	46.8325	TRUE	0.000513908
	cognitive performance/low hand grip strength	rs602512	11	95561682	A	G	0.3861	-0.0256674	0.390144	0.947545	0.000179889	46.3908	TRUE	3.34e-06
	cognitive performance/low hand grip strength	rs61815057	1	103673345	A	G	0.3963	0.559191	0.446163	0.210084	0.000135211	34.8673	TRUE	0.00148284
	cognitive performance/low hand grip strength	rs62047970	16	70756181	G	T	0.4218	0.191591	0.399148	0.631227	0.000172214	44.4111	TRUE	2.44e-05
	cognitive performance/low hand grip strength	rs620729	6	11508671	C	A	0.3146	-0.622385	0.40795	0.127099	0.000157655	40.6561	TRUE	0.000775661
	cognitive performance/low hand grip strength	rs62169190	2	145078775	T	C	0.1769	-0.0930005	0.465002	0.841481	0.000121548	31.3436	TRUE	0.000157539
	cognitive performance/low hand grip strength	rs6509441	19	50138023	A	T	0.2313	0.527719	0.463753	0.255149	0.000125149	32.2724	TRUE	0.00199609
	cognitive performance/low hand grip strength	rs6550835	3	24062661	A	G	0.3027	-0.0847116	0.314643	0.787752	0.000259427	66.9078	TRUE	2.58e-08
	cognitive performance/low hand grip strength	rs6587843	1	59540811	T	C	0.4711	-0.202931	0.411499	0.621906	0.000156828	40.4427	TRUE	5.2e-05
	cognitive performance/low hand grip strength	rs66752974	3	137057630	A	C	0.1582	0.460705	0.451671	0.307728	0.000130557	33.6671	TRUE	0.00080981
	cognitive performance/low hand grip strength	rs6708515	2	41606931	G	A	0.6207	-0.963495	0.460802	0.0365362	0.000131476	33.9042	TRUE	0.013158
	cognitive performance/low hand grip strength	rs6819372	4	67970101	G	A	0.5357	0.47185	0.396783	0.234365	0.000173025	44.6202	TRUE	0.000167871
	cognitive performance/low hand grip strength	rs6860626	5	59636727	T	C	0.1412	-0.549093	0.451373	0.223796	0.000112003	28.882	TRUE	0.00149913
	cognitive performance/low hand grip strength	rs6903716	6	21956404	G	A	0.2738	-0.141151	0.439739	0.74822	0.000134927	34.7941	TRUE	9.03e-05
	cognitive performance/low hand grip strength	rs6952104	7	24171927	T	C	0.5221	-0.300429	0.396996	0.449196	0.000173385	44.7133	TRUE	4.45e-05
	cognitive performance/low hand grip strength	rs6975134	7	133531432	C	T	0.4218	-0.0501367	0.341841	0.883395	0.000234794	60.5534	TRUE	1.79e-07
	cognitive performance/low hand grip strength	rs702222	9	23805569	T	C	0.3282	-0.33966	0.384615	0.377173	0.000176741	45.5787	TRUE	3.55e-05
	cognitive performance/low hand grip strength	rs7044246	9	134866271	T	C	0.6956	0.331808	0.463387	0.473961	0.000129395	33.3674	TRUE	0.000535789
	cognitive performance/low hand grip strength	rs7256776	19	31952890	A	G	0.2908	0.595494	0.42382	0.160002	0.000143313	36.9569	TRUE	0.000852349
	cognitive performance/low hand grip strength	rs72821233	10	93349867	T	G	0.2721	0.119403	0.41791	0.775097	0.000160038	41.2706	TRUE	2.76e-05
	cognitive performance/low hand grip strength	rs7312770	12	56467587	T	C	0.5136	-0.91875	0.4625	0.0469793	0.000127905	32.9832	TRUE	0.011391
	cognitive performance/low hand grip strength	rs73189617	3	184069126	G	C	0.3299	-0.458468	0.436893	0.294002	0.000151975	39.191	TRUE	0.000641535
	cognitive performance/low hand grip strength	rs73845427	3	85327518	A	G	0.02891	-0.633047	0.44206	0.152133	0.00012193	31.4421	TRUE	0.00218442
	cognitive performance/low hand grip strength	rs74370218	17	57095212	T	C	0.3827	-0.694444	0.422222	0.100024	0.000153084	39.4771	TRUE	0.00166418
	cognitive performance/low hand grip strength	rs7573001	2	198929896	C	G	0.415	-0.115361	0.461445	0.802587	0.000131711	33.9646	TRUE	0.000166108
	cognitive performance/low hand grip strength	rs7588384	2	163976035	C	G	0.3129	-0.190375	0.438921	0.664481	0.000153758	39.651	TRUE	0.000122988
	cognitive performance/low hand grip strength	rs75973558	5	26880925	G	A	0.119	0.0974421	0.45067	0.828819	0.000127198	32.8009	TRUE	8.5e-05
	cognitive performance/low hand grip strength	rs7599860	2	186243561	A	C	0.2279	-0.610066	0.467717	0.192115	0.000136162	35.1127	TRUE	0.00121482
	cognitive performance/low hand grip strength	rs78358737	2	118627164	G	T	0.03401	0.258945	0.419021	0.53659	0.000118571	30.5758	TRUE	8.53e-05
	cognitive performance/low hand grip strength	rs78382112	1	181535715	A	G	0.05782	0.285171	0.456274	0.531971	0.00014771	38.091	TRUE	0.000287161
	cognitive performance/low hand grip strength	rs80170948	5	64020316	G	T	0.05272	0.475049	0.418392	0.256201	0.000210339	54.245	TRUE	0.000152919
	cognitive performance/low hand grip strength	rs8058881	16	76524013	G	C	0.25	0.529765	0.464227	0.253796	0.000125721	32.4199	TRUE	0.00218861
	cognitive performance/low hand grip strength	rs830383	5	165473194	G	A	0.631	-0.322746	0.389344	0.407134	0.000177437	45.7584	TRUE	4.39e-05
	cognitive performance/low hand grip strength	rs875361	1	37865954	A	G	0.449	-0.308071	0.455946	0.499247	0.000130336	33.6101	TRUE	0.00043955
	cognitive performance/low hand grip strength	rs889169	19	47548678	A	G	0.5867	0.0172117	0.441767	0.968921	0.000147335	37.9943	TRUE	4.59e-05
	cognitive performance/low hand grip strength	rs9384679	6	108864419	T	C	0.4082	-0.240964	0.269313	0.370928	0.000384762	99.2448	TRUE	9.26e-10
	cognitive performance/low hand grip strength	rs9436866	1	69427576	C	A	0.09524	-0.0120882	0.374736	0.974266	0.000188702	48.6639	TRUE	1.33e-06
	cognitive performance/low hand grip strength	rs991871	8	93164505	A	T	0.7551	0.0329218	0.358025	0.926735	0.000218392	56.3222	TRUE	4.98e-07
	cognitive performance/low hand grip strength	rs9930063	16	62194176	C	T	0.4592	-0.0734844	0.453154	0.871178	0.000132447	34.1544	TRUE	0.000100513
	cognitive function/low hand grip strength	rs10057279	5	126171594	C	A	0.02584	-0.218887	0.149468	0.143075	0.00128721	20.832	TRUE	0
	cognitive function/low hand grip strength	rs10929935	2	149892614	C	T	0.3529	-0.0973085	0.15942	0.541604	0.00106548	24.096	TRUE	0
	cognitive function/low hand grip strength	rs11867130	16	6594206	T	C	0.492	-0.0792952	0.165198	0.631227	0.00103032	20.6472	TRUE	0
	cognitive function/low hand grip strength	rs12678322	8	119394878	G	A	0.2167	0.300366	0.161172	0.0623728	0.00101205	22.8864	TRUE	0
	cognitive function/low hand grip strength	rs143238748	2	182277475	G	A	0.02883	0.0301047	0.153141	0.844155	0.00130742	21.1596	TRUE	0
	cognitive function/low hand grip strength	rs1569216	4	172473450	G	A	0.3549	0.262548	0.150579	0.0812307	0.00122863	27.7902	TRUE	0
	cognitive function/low hand grip strength	rs1763525	6	134489246	G	A	0.0398	-0.0503268	0.137908	0.715164	0.00178919	28.9706	TRUE	0
	cognitive function/low hand grip strength	rs2819334	1	44014735	T	C	0.3588	0.0751445	0.146435	0.607841	0.0012394	28.034	TRUE	0
	cognitive function/low hand grip strength	rs28495081	4	156192346	A	G	0.09344	-0.00653595	0.152941	0.965913	0.000991476	21.1632	TRUE	0
	cognitive function/low hand grip strength	rs28653437	4	139496495	T	C	0.2535	0.0978887	0.159309	0.538913	0.00102734	22.2915	TRUE	0
	cognitive function/low hand grip strength	rs3793382	8	80569874	C	T	0.09543	-0.207358	0.141583	0.143039	0.00138913	28.2051	TRUE	0
	cognitive function/low hand grip strength	rs454684	5	62608394	G	A	0.2515	0.0555556	0.17284	0.747886	0.000889267	20.1073	TRUE	0
	cognitive function/low hand grip strength	rs4981211	14	20958056	A	G	0.3549	-0.255144	0.160494	0.111893	0.00108152	23.4685	TRUE	0
	cognitive function/low hand grip strength	rs6006617	22	44409367	A	G	0.1839	0.135325	0.170475	0.427303	0.000971806	21.0854	TRUE	0
	cognitive function/low hand grip strength	rs60737756	8	61009069	T	C	0.0835	0.0950276	0.140331	0.498301	0.00125356	24.6634	TRUE	0
	cognitive function/low hand grip strength	rs611667	4	31434681	T	C	0.05567	-0.0299897	0.152017	0.843609	0.000983169	15.9066	TRUE	0
	cognitive function/low hand grip strength	rs62443626	7	39056649	A	G	0.4732	0.109223	0.179612	0.543116	0.000846282	19.1345	TRUE	0
	cognitive function/low hand grip strength	rs72646661	9	22196387	C	T	0.0338	-0.206671	0.164814	0.209854	0.00152696	24.7181	TRUE	0
	cognitive function/low hand grip strength	rs76442577	3	164158137	T	C	0.04871	0.281513	0.164916	0.0878209	0.000839914	15.749	TRUE	0
	cognitive function/low hand grip strength	rs77058023	3	53059495	C	T	0.1352	0.18859	0.177496	0.288009	0.000931067	21.0533	TRUE	0
	cognitive function/low hand grip strength	rs79107214	5	173687968	T	C	0.1421	0.0356564	0.171799	0.835583	0.000928178	18.5985	TRUE	0
	cognitive function/low hand grip strength	rs9399012	6	99492949	T	C	0.05368	0.0284091	0.160038	0.859104	0.00113294	21.2498	TRUE	0
	cognitive performance/walking pace	rs1009950	7	157536448	T	G	0.408849	-0.00175422	0.00129437	0.18	0.000176248	45.4516	TRUE	1.15146e-05
	cognitive performance/walking pace	rs10129426	14	104018455	A	G	0.540444	0.00240553	0.00127562	0.0589997	0.000184779	47.6521	TRUE	2.22083e-05
	cognitive performance/walking pace	rs10191758	2	144263280	G	A	0.391171	0.00135601	0.00130074	0.3	0.000182125	46.9676	TRUE	1.91872e-06
	cognitive performance/walking pace	rs1035738	15	52196830	T	C	0.035363	0.00435611	0.00350894	0.21	0.000137263	35.3967	TRUE	5.20802e-06
	cognitive performance/walking pace	rs10865397	2	73358292	G	A	0.522228	0.00264183	0.00128743	0.04	0.000140007	36.1044	TRUE	0.000650913
	cognitive performance/walking pace	rs10875914	12	49422094	G	A	0.400499	0.000328626	0.00129169	0.8	0.000258008	66.5417	TRUE	1.83141e-10
	cognitive performance/walking pace	rs11117646	1	216830128	A	T	0.198459	0.000431962	0.00158524	0.79	0.00015586	40.193	TRUE	1.2407e-06
	cognitive performance/walking pace	rs11138947	9	72110562	T	C	0.722942	-0.000571791	0.00141633	0.69	0.000118099	30.454	TRUE	3.62173e-05
	cognitive performance/walking pace	rs11210871	1	44029353	G	C	0.700311	0.00157774	0.00138133	0.25	0.000162479	41.9001	TRUE	2.29952e-05
	cognitive performance/walking pace	rs112780312	1	153797015	A	G	0.27509	0.000751775	0.00143385	0.6	0.000170218	43.8964	TRUE	6.53318e-07
	cognitive performance/walking pace	rs1144593	1	110030945	G	A	0.303056	0.00331473	0.00137836	0.016	0.000217277	56.0346	TRUE	8.408e-06
	cognitive performance/walking pace	rs11793831	9	23362311	T	G	0.415833	0.00132158	0.00128628	0.3	0.000356559	91.9677	TRUE	9.28367e-12
	cognitive performance/walking pace	rs12435486	14	98670849	A	G	0.245439	-5.78755e-05	0.00147894	0.97	0.000124058	31.9909	TRUE	1.15912e-05
	cognitive performance/walking pace	rs12439619	15	82546946	G	T	0.313319	-0.000874786	0.0013652	0.52	0.000170964	44.0888	TRUE	1.47195e-06
	cognitive performance/walking pace	rs12441495	15	41222487	C	G	0.13144	-0.00183457	0.00187211	0.33	0.000155922	40.2089	TRUE	1.92045e-05
	cognitive performance/walking pace	rs12536800	7	128381058	C	G	0.274958	0.00110117	0.00141848	0.44	0.00015179	39.1434	TRUE	1.24306e-05
	cognitive performance/walking pace	rs12635303	3	8246179	T	C	0.307999	0.00339227	0.00137391	0.0140001	0.0001415	36.4894	TRUE	0.000933091
	cognitive performance/walking pace	rs12773747	10	67188211	A	T	0.24239	0.0026805	0.00149034	0.0719996	0.000147116	37.9377	TRUE	0.000111271
	cognitive performance/walking pace	rs13120565	4	10704137	T	A	0.623337	-0.000318946	0.00131215	0.81	0.000152929	39.437	TRUE	1.41309e-06
	cognitive performance/walking pace	rs13163336	5	87943710	A	C	0.157705	0.00130622	0.00173314	0.450001	0.000288198	74.3301	TRUE	1.56209e-09
	cognitive performance/walking pace	rs13253386	8	14002020	G	T	0.51073	1.28951e-05	0.001269	0.99	0.000168527	43.4602	TRUE	2.59736e-07
	cognitive performance/walking pace	rs136554	22	27255690	A	G	0.441412	0.000639682	0.00127685	0.62	0.000124932	32.2165	TRUE	3.9938e-05
	cognitive performance/walking pace	rs1408579	10	101912194	T	C	0.496426	-0.00114943	0.00126384	0.36	0.00014112	36.3914	TRUE	3.22583e-05
	cognitive performance/walking pace	rs1415802	20	22245008	G	T	0.379593	0.000643963	0.00130948	0.62	0.000142033	36.627	TRUE	1.0888e-05
	cognitive performance/walking pace	rs1479073	5	101105998	T	C	0.687166	-0.000150687	0.0013712	0.91	0.000128457	33.1254	TRUE	9.30008e-06
	cognitive performance/walking pace	rs1507010	16	7657373	G	A	0.508995	0.0037861	0.0012774	0.00299999	0.000149284	38.4969	TRUE	0.00221405
	cognitive performance/walking pace	rs1523048	3	35527409	C	T	0.639203	-0.000726525	0.00132143	0.58	0.000151363	39.0331	TRUE	7.70455e-06
	cognitive performance/walking pace	rs1567154	16	50950805	T	C	0.211722	-0.00175563	0.00155243	0.26	0.000163029	42.042	TRUE	6.00605e-05
	cognitive performance/walking pace	rs159428	20	31099311	C	T	0.52612	-0.00157264	0.00126734	0.21	0.000140423	36.2116	TRUE	9.68379e-05
	cognitive performance/walking pace	rs17002025	19	12530177	A	G	0.12495	3.49358e-06	0.00193715	1	0.000197916	51.0404	TRUE	1.02764e-07
	cognitive performance/walking pace	rs17049085	2	57948003	C	T	0.118651	-0.000640244	0.00195798	0.74	0.000133092	34.3209	TRUE	5.68848e-06
	cognitive performance/walking pace	rs17106817	14	69716957	C	T	0.275361	-0.00300327	0.00142586	0.0350002	0.000139792	36.0487	TRUE	0.000737469
	cognitive performance/walking pace	rs1812587	5	62991802	T	G	0.456638	-0.00323495	0.0012746	0.0109999	0.000125538	32.3726	TRUE	0.00344896
	cognitive performance/walking pace	rs1892419	1	41781151	C	T	0.230466	-0.000287946	0.00150383	0.85	0.00027227	70.2209	TRUE	1.35016e-10
	cognitive performance/walking pace	rs2143103	1	22430069	A	G	0.135844	0.00107949	0.00184929	0.56	0.000140362	36.196	TRUE	2.1899e-05
	cognitive performance/walking pace	rs2295499	4	2717690	T	C	0.442891	-0.00286772	0.00127375	0.0239999	0.000180109	46.4474	TRUE	6.95895e-05
	cognitive performance/walking pace	rs2439649	9	111875463	A	G	0.54079	0.00345612	0.0012723	0.00659994	0.000128014	33.0111	TRUE	0.00418336
	cognitive performance/walking pace	rs2478281	13	106640324	A	G	0.74305	-0.000803939	0.00144791	0.58	0.000191976	49.5085	TRUE	1.53517e-07
	cognitive performance/walking pace	rs26046	5	111010072	T	C	0.3991	-0.00128383	0.0013025	0.32	0.000194183	50.0776	TRUE	5.37529e-07
	cognitive performance/walking pace	rs2721173	8	145744429	T	C	0.471927	-0.00163548	0.00126806	0.2	0.000136511	35.2026	TRUE	0.000106269
	cognitive performance/walking pace	rs2737339	8	31013470	G	A	0.388038	0.00116412	0.00129808	0.37	0.000161477	41.6418	TRUE	7.79113e-06
	cognitive performance/walking pace	rs2799399	10	130113462	T	G	0.435217	-0.00144475	0.00128323	0.26	0.00012013	30.9779	TRUE	0.000220408
	cognitive performance/walking pace	rs2836921	21	40516070	A	G	0.357204	0.00305367	0.00132638	0.021	0.00011682	30.1244	TRUE	0.00266568
	cognitive performance/walking pace	rs2852931	11	90566513	A	G	0.879019	0.00178671	0.00195577	0.36	0.000207543	53.5237	TRUE	3.78816e-06
	cognitive performance/walking pace	rs287883	6	157140077	T	A	0.292106	0.000415636	0.00140223	0.77	0.000147997	38.1652	TRUE	5.14397e-06
	cognitive performance/walking pace	rs2977464	8	141545193	T	C	0.188045	0.00220131	0.00162581	0.18	0.00012246	31.5789	TRUE	0.000160558
	cognitive performance/walking pace	rs3128341	1	72749848	C	T	0.794985	0.00351089	0.00156641	0.025	0.000322987	83.3056	TRUE	4.46255e-10
	cognitive performance/walking pace	rs335426	5	176908731	C	A	0.543919	-0.00160013	0.00130994	0.22	0.000194636	50.1946	TRUE	2.01876e-06
	cognitive performance/walking pace	rs34802460	19	713148	T	C	0.226075	0.000159679	0.00152668	0.92	0.000140273	36.173	TRUE	1.63939e-05
	cognitive performance/walking pace	rs35853157	4	140780768	T	A	0.328232	0.00255246	0.0013494	0.0589997	0.000127953	32.9956	TRUE	0.000685743
	cognitive performance/walking pace	rs3740422	10	103565960	C	G	0.351075	-0.000109302	0.00132883	0.93	0.00029601	76.3456	TRUE	1.15896e-11
	cognitive performance/walking pace	rs3843954	13	58548511	C	G	0.291834	-0.00380856	0.00139447	0.00629999	0.000162865	41.9997	TRUE	0.000922795
	cognitive performance/walking pace	rs3860537	3	108103433	C	T	0.763039	0.000852839	0.00150022	0.57	0.000126881	32.7189	TRUE	4.26201e-05
	cognitive performance/walking pace	rs39302	7	21467190	C	T	0.799104	0.00172599	0.00159199	0.28	0.000135378	34.9105	TRUE	5.23157e-05
	cognitive performance/walking pace	rs3943667	4	65831184	T	C	0.706812	-0.00323371	0.00138948	0.02	0.000137147	35.3666	TRUE	0.000849055
	cognitive performance/walking pace	rs4744250	9	96271752	A	G	0.342968	0.000486468	0.00133387	0.719999	0.000153443	39.5696	TRUE	2.94114e-06
	cognitive performance/walking pace	rs4937860	11	133814713	G	A	0.106971	-0.00175153	0.00204694	0.39	0.000113581	29.2889	TRUE	7.75685e-05
	cognitive performance/walking pace	rs4976976	8	143311653	A	G	0.40017	-0.000217467	0.00129418	0.87	0.000185473	47.831	TRUE	1.02887e-07
	cognitive performance/walking pace	rs56290130	12	93327911	A	T	0.328163	0.000119105	0.00135968	0.93	0.000125225	32.292	TRUE	1.06909e-05
	cognitive performance/walking pace	rs5751191	22	42370991	C	T	0.503782	-0.00192845	0.00127337	0.13	0.000244611	63.0857	TRUE	1.23135e-07
	cognitive performance/walking pace	rs5757670	22	39829736	A	G	0.690121	0.00114619	0.00137396	0.4	0.000181602	46.8325	TRUE	2.34499e-06
	cognitive performance/walking pace	rs58489175	7	127674026	G	A	0.282568	0.0010808	0.00140585	0.44	0.000182291	47.0103	TRUE	9.01982e-07
	cognitive performance/walking pace	rs61815057	1	103673345	A	G	0.392233	0.000782707	0.00129654	0.55	0.000135211	34.8673	TRUE	2.17318e-05
	cognitive performance/walking pace	rs62047970	16	70756181	G	T	0.437239	-0.0012686	0.00129419	0.33	0.000172214	44.4111	TRUE	4.62576e-06
	cognitive performance/walking pace	rs620729	6	11508671	C	A	0.324644	0.0010351	0.00135312	0.44	0.000157655	40.6561	TRUE	4.74018e-06
	cognitive performance/walking pace	rs62169190	2	145078775	T	C	0.187862	-0.00282891	0.00163466	0.0840001	0.000121548	31.3436	TRUE	0.000657681
	cognitive performance/walking pace	rs6550835	3	24062661	A	G	0.324808	-0.00323217	0.00135086	0.017	0.000259427	66.9078	TRUE	3.5199e-07
	cognitive performance/walking pace	rs6587843	1	59540811	T	C	0.490914	0.00197624	0.0012661	0.12	0.000156828	40.4427	TRUE	5.18836e-05
	cognitive performance/walking pace	rs66752974	3	137057630	A	C	0.164995	-0.00261466	0.00170667	0.13	0.000130557	33.6671	TRUE	0.000218221
	cognitive performance/walking pace	rs6708515	2	41606931	G	A	0.646723	-0.00354713	0.00132618	0.00749998	0.000131476	33.9042	TRUE	0.00390913
	cognitive performance/walking pace	rs6819372	4	67970101	G	A	0.533126	0.00336685	0.0012687	0.008	0.000173025	44.6202	TRUE	0.000284298
	cognitive performance/walking pace	rs6903716	6	21956404	G	A	0.290718	-0.00217223	0.00139346	0.12	0.000134927	34.7941	TRUE	0.000168982
	cognitive performance/walking pace	rs6952104	7	24171927	T	C	0.506787	0.000630011	0.00126605	0.62	0.000173385	44.7133	TRUE	7.93268e-07
	cognitive performance/walking pace	rs702222	9	23805569	T	C	0.359525	-0.00176116	0.00132126	0.18	0.000176741	45.5787	TRUE	4.29122e-06
	cognitive performance/walking pace	rs7256776	19	31952890	A	G	0.328741	-0.00257397	0.00134842	0.0560003	0.000143313	36.9569	TRUE	0.00016723
	cognitive performance/walking pace	rs72739469	15	65738080	C	T	0.055433	0.00385782	0.00280923	0.17	0.000131681	33.9571	TRUE	0.000143226
	cognitive performance/walking pace	rs7312770	12	56467587	T	C	0.501129	-0.00265835	0.00127383	0.0369999	0.000127905	32.9832	TRUE	0.00131945
	cognitive performance/walking pace	rs73189617	3	184069126	G	C	0.296851	0.00332712	0.00139185	0.017	0.000151975	39.191	TRUE	0.00104337
	cognitive performance/walking pace	rs73845427	3	85327518	A	G	0.032597	-0.00255319	0.00356219	0.47	0.00012193	31.4421	TRUE	2.75707e-05
	cognitive performance/walking pace	rs73989053	2	213403091	A	G	0.170628	-0.00215761	0.00169809	0.2	0.000132465	34.1591	TRUE	0.000102901
	cognitive performance/walking pace	rs74370218	17	57095212	T	C	0.374014	0.000366815	0.00130935	0.780001	0.000153084	39.4771	TRUE	2.40231e-06
	cognitive performance/walking pace	rs75973558	5	26880925	G	A	0.129928	-0.000848177	0.0018834	0.649999	0.000127198	32.8009	TRUE	1.31194e-05
	cognitive performance/walking pace	rs7599860	2	186243561	A	C	0.238601	0.00179927	0.00157977	0.25	0.000136162	35.1127	TRUE	5.54321e-05
	cognitive performance/walking pace	rs7626560	3	12475088	T	C	0.159512	0.00322548	0.00175379	0.0659994	0.000134659	34.7251	TRUE	0.000132451
	cognitive performance/walking pace	rs77128898	11	61313525	T	C	0.035329	-0.00338069	0.00350034	0.33	9.2538e-05	23.8621	TRUE	2.20894e-05
	cognitive performance/walking pace	rs78358737	2	118627164	G	T	0.044372	0.0056483	0.00308652	0.0669993	0.000118571	30.5758	TRUE	0.0001168
	cognitive performance/walking pace	rs78382112	1	181535715	A	G	0.051608	0.000239798	0.0028909	0.93	0.00014771	38.091	TRUE	5.05126e-06
	cognitive performance/walking pace	rs7963801	12	79685226	C	T	0.571922	-0.00273959	0.00128636	0.0329997	0.000261192	67.3631	TRUE	5.23588e-07
	cognitive performance/walking pace	rs80170948	5	64020316	G	T	0.042699	-0.00892284	0.00327328	0.0064	0.000210339	54.245	TRUE	0.000358145
	cognitive performance/walking pace	rs8058881	16	76524013	G	C	0.254523	-0.00102036	0.00145476	0.48	0.000125721	32.4199	TRUE	7.25443e-05
	cognitive performance/walking pace	rs830383	5	165473194	G	A	0.627113	-0.00044376	0.00130859	0.73	0.000177437	45.7584	TRUE	3.51831e-07
	cognitive performance/walking pace	rs875361	1	37865954	A	G	0.45528	-0.000442359	0.00127783	0.73	0.000130336	33.6101	TRUE	1.56616e-05
	cognitive performance/walking pace	rs9436866	1	69427576	C	A	0.095473	0.0048464	0.00215629	0.025	0.000188702	48.6639	TRUE	3.18851e-05
	cognitive performance/walking pace	rs991871	8	93164505	A	T	0.766625	0.00131869	0.00149815	0.38	0.000218392	56.3222	TRUE	1.56925e-07
	cognitive function/walking pace	rs10057279	5	126171594	C	A	0.02584	0.0444806	0.0260312	0.0874988	0.00128721	20.832	TRUE	3.51831e-07
	cognitive function/walking pace	rs10929935	2	149892614	C	T	0.3529	0.0471781	0.0273277	0.0842792	0.00106548	24.096	TRUE	1.56616e-05
	cognitive function/walking pace	rs11867130	16	6594206	T	C	0.492	0.0525487	0.0284905	0.065121	0.00103032	20.6472	TRUE	3.18851e-05
	cognitive function/walking pace	rs12678322	8	119394878	G	A	0.2167	0.00770438	0.0279145	0.782549	0.00101205	22.8864	TRUE	1.56925e-07
	cognitive function/walking pace	rs12960937	18	24066991	T	C	0.4145	-0.0198368	0.0259263	0.444198	0.00123784	26.8647	TRUE	1.56925e-07
	cognitive function/walking pace	rs143238748	2	182277475	G	A	0.02883	-0.00549836	0.0255776	0.829792	0.00130742	21.1596	TRUE	3.51831e-07
	cognitive function/walking pace	rs1569216	4	172473450	G	A	0.3549	0.0371834	0.0259116	0.151284	0.00122863	27.7902	TRUE	1.56616e-05
	cognitive function/walking pace	rs1763525	6	134489246	G	A	0.0398	-0.010726	0.0233103	0.645416	0.00178919	28.9706	TRUE	3.18851e-05
	cognitive function/walking pace	rs2602713	19	4910021	C	A	0.3986	0.0492795	0.0286604	0.0855359	0.000966548	20.9712	TRUE	1.56925e-07
	cognitive function/walking pace	rs2819334	1	44014735	T	C	0.3588	0.0151166	0.0252663	0.549644	0.0012394	28.034	TRUE	1.56925e-07
	cognitive function/walking pace	rs28495081	4	156192346	A	G	0.09344	0.0177128	0.0262285	0.499468	0.000991476	21.1632	TRUE	3.51831e-07
	cognitive function/walking pace	rs28653437	4	139496495	T	C	0.2535	0.0191576	0.0275411	0.48668	0.00102734	22.2915	TRUE	1.56616e-05
	cognitive function/walking pace	rs454684	5	62608394	G	A	0.2515	-0.0320461	0.029956	0.284721	0.000889267	20.1073	TRUE	3.18851e-05
	cognitive function/walking pace	rs4981211	14	20958056	A	G	0.3549	-0.0177314	0.0276671	0.521597	0.00108152	23.4685	TRUE	1.56925e-07
	cognitive function/walking pace	rs6006617	22	44409367	A	G	0.1839	0.0377522	0.0294388	0.199704	0.000971806	21.0854	TRUE	1.56925e-07
	cognitive function/walking pace	rs60737756	8	61009069	T	C	0.0835	0.0339474	0.0240538	0.158153	0.00125356	24.6634	TRUE	3.51831e-07
	cognitive function/walking pace	rs611667	4	31434681	T	C	0.05567	-0.0036422	0.025292	0.885496	0.000983169	15.9066	TRUE	1.56616e-05
	cognitive function/walking pace	rs62443626	7	39056649	A	G	0.4732	0.0372833	0.0309451	0.228274	0.000846282	19.1345	TRUE	3.18851e-05
	cognitive function/walking pace	rs72646661	9	22196387	C	T	0.0338	0.0192524	0.0287324	0.502821	0.00152696	24.7181	TRUE	1.56925e-07
	cognitive function/walking pace	rs76442577	3	164158137	T	C	0.04871	0.00901346	0.0276496	0.744433	0.000839914	15.749	TRUE	1.56925e-07
	cognitive function/walking pace	rs79107214	5	173687968	T	C	0.1421	0.0449405	0.0296104	0.129083	0.000928178	18.5985	TRUE	3.51831e-07
	cognitive function/walking pace	rs9399012	6	99492949	T	C	0.05368	0.0437534	0.0275493	0.112245	0.00113294	21.2498	TRUE	1.56616e-05
	SNPs, single nucleotide polymorphisms; Chr, chromosome; Eaf, effect allele frequency;Se, standard error; ALM, appendicular lean mass.

## Sheet: Supplementary Table 3
	Supplementary Table 3. Two-sample MR estimates of associations between sarcopenia and cognitive performance/function (forward)
	Exposure Exposure	Outcomes	MR method	Number	Beta	95% CI	P-value	Cochran’s Q statistic	Heterogeneity	MR-Egger intercept
				of SNPs					P-value	(P-value)
	ALM	cognitive performance	IVW	155	0.046	0.028, 0.064	0	148.975	0.599
			MR-Egger	155	0.083	0.032, 0.134	0.002	146.625	0.63	0.001(0.127)
			Weighted median	155	0.043	0.016, 0.070	0.002
			Weighted mode	155	0.036	-0.022, 0.094	0.226
	ALM	cognitive function	IVW	149	0.078	0.020, 0.135	0.008	118.436	0.97
			MR-Egger	149	-0.035	-0.203, 0.133	0.684	116.475	0.965	0.004(0.163)
			Weighted median	149	0.055	-0.033, 0.143	0.218
			Weighted mode	149	0.038	-0.124, 0.200	0.65
	ALM-M	cognitive performance	IVW	65	0.05	0.018, 0.082	0.002	146.634	0
			MR-Egger	65	0.034	-0.075, 0.143	0.546	146.421	0	0.001(0.763)
			Weighted median	65	0.049	0.015, 0.083	0.005
			Weighted mode	65	0.054	-0.024, 0.132	0.181
	ALM-M	cognitive function	IVW	50	0.107	0.037, 0.178	0.003	33.267	0.958
			MR-Egger	50	0.014	-0.256, 0.285	0.917	32.777	0.954	0.004(0.488)
			Weighted median	50	0.07	-0.035, 0.175	0.193
			Weighted mode	50	0.074	-0.098, 0.245	0.404
	ALM-F	cognitive performance	IVW	96	0.043	0.017, 0.070	0.001	190.037	0
			MR-Egger	96	0.045	-0.038, 0.128	0.287	190.033	0	0.000(0.964)
			Weighted median	96	0.05	0.019, 0.082	0.002
			Weighted mode	96	0.073	0.012, 0.134	0.021
	ALM-F	cognitive function	IVW	78	0.055	-0.010, 0.120	0.099	54.521	0.976
			MR-Egger	78	0.011	-0.208, 0.229	0.924	54.35	0.971	0.002(0.681)
			Weighted median	78	0.049	-0.043, 0.140	0.295
			Weighted mode	78	0.037	-0.115, 0.190	0.632
	Low hand grip strength	cognitive performance	IVW	11	-0.061	-0.112, -0.010	0.019	19.601	0.033
			MR-Egger	11	-0.194	-0.332, -0.055	0.023	13.62	0.137	0.008(0.078)
			Weighted median	11	-0.077	-0.130, -0.023	0.005
			Weighted mode	11	-0.108	-0.205, -0.011	0.055
	Low hand grip strength	cognitive function	IVW	10	0.055	-0.073, 0.183	0.401	6.42	0.697
			MR-Egger	10	-0.465	-1.078, 0.149	0.176	3.536	0.896	0.026(0.128)
			Weighted median	10	0.036	-0.138, 0.209	0.688
			Weighted mode	10	-0.037	-0.315, 0.240	0.798
	Walking pace	cognitive performance	IVW	28	0.357	0.210, 0.503	0	30.472	0.293
			MR-Egger	28	-0.133	-0.709, 0.443	0.655	27.363	0.39	0.005(0.098)
			Weighted median	28	0.266	0.058, 0.474	0.012
			Weighted mode	28	0.098	-0.310, 0.507	0.641
	Walking pace	cognitive function	IVW	27	0.278	-0.147, 0.704	0.2	9.827	0.998
			MR-Egger	27	-0.126	-2.196, 1.945	0.906	9.674	0.997	0.004(0.699)
			Weighted median	27	0.189	-0.382, 0.761	0.516
			Weighted mode	27	0.019	-1.050, 1.088	0.973

## Sheet: Supplementary Table 4
	Supplementary Table 4. Two-sample MR estimates of associations between cognitive performance/function and sarcopenia (reverse)
	Exposure Exposure	Outcomes	MR method	Number	Beta	95% CI	P-value	Cochran’s Q statistic	Heterogeneity	MR-Egger intercept
				of SNPs					P-value	(P-value)
	Cognitive performance	ALM	IVW	76	0.054	0.029, 0.079	2.26e-05	83.848	0.227
			MR-Egger	76	-0.031	-0.145,0.082	0.588	81.316	0.262	0.002(0.133)
			Weighted median	76	0.046	0.009,0.083	0.015
			Weighted mode	76	-0.04	-0.142,0.062	0.442
	Cognitive function	ALM	IVW	18	0.022	0.004, 0.041	0.018	11.46	0.832
			MR-Egger	18	0.035	-0.015, 0.086	0.191	11.16	0.8	0.001(0.592)
			Weighted median	18	0.019	-0.007, 0.044	0.148
			Weighted mode	18	0.026	-0.017, 0.069	0.249
	Cognitive performance	ALM-M	IVW	119	0.062	0.019, 0.105	0.005	291.547	0
			MR-Egger	119	-0.077	-0.257, 0.103	0.402	285.636	0	0.003(0.122)
			Weighted median	119	0.063	0.018 , 0.109	0.018
			Weighted mode	119	0.082	-0.051, 0.215	0.227
	Cognitive function	ALM-M	IVW	23	0.034	0.009, 0.060	0.008	23.601	0.368
			MR-Egger	23	0.005	-0.066, 0.076	0.891	22.787	0.355	0.002(0.396)
			Weighted median	23	0.014	-0.020, 0.048	0.413
			Weighted mode	23	0.004	-0.066, 0.074	0.915
	Cognitive performance	ALM-F	IVW	84	0.111	0.081, 0.141	0	70.167	0.841
			MR-Egger	84	0.068	-0.074, 0.210	0.354	69.792	0.83	0.001(0.542)
			Weighted median	84	0.106	0.063, 0.149	0
			Weighted mode	84	0.06	-0.062, 0.182	0.341
	Cognitive function	ALM-F	IVW	20	0.011	-0.018, 0.039	0.468	27.458	0.094
			MR-Egger	20	-0.008	-0.087, 0.071	0.845	27.088	0.077	0.001(0.626)
			Weighted median	20	0.012	-0.023, 0.046	0.514
			Weighted mode	20	0.014	-0.047, 0.076	0.654
	Cognitive performance	Low hand grip strength	IVW	115	-0.073	-0.145, -0.001	0.048	111.487	0.549
			MR-Egger	115	-0.145	-0.487, 0.198	0.41	111.311	0.527	0.002(0.676)
			Weighted median	115	-0.105	-0.211, 0.001	0.051
			Weighted mode	115	-0.17	-0.452, 0.113	0.241
	Cognitive function	Low hand grip strength	IVW	22	0.019	-0.048, 0.086	0.585	21.729	0.415
			MR-Egger	22	-0.098	-0.278, 0.082	0.299	19.872	0.466	0.008(0.188)
			Weighted median	22	0.03	-0.066, 0.126	0.54
			Weighted mode	22	0.044	-0.137, 0.225	0.638
	Cognitive performance	Walking pace	IVW	94	0.073	0.059,0.088	0	87.842	0.632
			MR-Egger	94	0.064	-0.002,0.129	0.059	87.756	0.606	0.000(0.770)
			Weighted median	94	0.063	0.043,0.084	0
			Weighted mode	94	0.053	-0.003,0.110	0.068
	Cognitive function	Walking pace	IVW	22	0.018	0.007, 0.030	0.001	18.3	0.63
			MR-Egger	22	0.01	-0.021, 0.041	0.55	17.935	0.592	0.001(0.553)
			Weighted median	22	0.019	0.003, 0.034	0.018
			Weighted mode	22	0.038	0.005, 0.071	0.033
